# Supplementary material for: Transcriptome and Proteome Profiling of Neural Induced Pluripotent Stem Cells from Individuals with Down Syndrome Disclose Dynamic Dysregulations of Key Pathways and Cellular Functions
Source: Mol Neurobiol. 2019 Apr 13;56(10):7113–27. doi: 10.1007/s12035-019-1585-3 (PMC6728280; doi:10.1007/s12035-019-1585-3)
Supplement: Supplementary file 1 — (XLS 22 kb) [file 12035_2019_1585_MOESM1_ESM.xls]

## Sheet: key_genes1
Supplementary Table 1. Key genes used for clustering analysis of euploid NPCs, DiffNPCs and Brainspan samples.
	Counts
	iPSC	NPC	DiffNPC	chr	gene	Cell_type
ENSG00000145451	1.38864	1.70665	917.143	4	GLRA3	DiffNPC
ENSG00000116147	2.4271	1.99108	838.313	1	TNR	DiffNPC
ENSG00000162989	6.52459	0.819841	315.979	2	KCNJ3	DiffNPC
ENSG00000116254	34.7925	11.4305	3025.05	1	CHD5	DiffNPC
ENSG00000168959	8.31976	7.26817	1215.55	11	GRM5	DiffNPC
ENSG00000013293	23.2326	8.77545	1429.1	3	SLC7A14	DiffNPC
ENSG00000155265	2.37075	3.72411	437.514	10	GOLGA7B	DiffNPC
ENSG00000157087	8.26341	7.53232	692.612	3	ATP2B2	DiffNPC
ENSG00000185615	5.94901	4.22957	384.645	16	PDIA2	DiffNPC
ENSG00000019505	373.971	70.8237	6318.1	11	SYT13	DiffNPC
ENSG00000168497	1.03846	86.9672	3.12755	2	SDPR	NPC
ENSG00000163661	17.3278	6827.76	318.368	3	PTX3	NPC
ENSG00000175899	4.79785	17559.7	132.817	12	A2M	NPC
ENSG00000166450	888.452	17697	336.117	15	PRTG	NPC
ENSG00000198796	17.835	419.437	7.70544	18	ALPK2	NPC
ENSG00000103888	10.9723	672.123	26.6228	15	KIAA1199	NPC
ENSG00000068781	1.38864	35.9272	1.75442	2	STON1-GTF2A1L	NPC
ENSG00000107623	0.98211	481.55	24.8007	10	GDF10	NPC
ENSG00000125810	0.925761	69.2152	1.14388	20	CD93	NPC
ENSG00000106483	1.38864	2387.25	99.1112	7	SFRP4	NPC
ENSG00000240563	9298.09	0.895863	2.8983	1	L1TD1	iPSC
ENSG00000039068	6044.15	0.657111	30.817	16	CDH1	iPSC
ENSG00000146904	3651.62	0.520781	0.381292	7	EPHA1	iPSC
ENSG00000111319	1498.86	0.245077	0.762584	12	SCNN1A	iPSC
ENSG00000147596	937.549	0.156149	0.991836	8	PRDM14	iPSC
ENSG00000161249	1374.79	0.273365	17.6962	19	DMKN	iPSC
ENSG00000104413	2919.77	1.17756	28.2252	8	ESRP1	iPSC
ENSG00000117595	351.881	0.156149	3.89013	1	IRF6	iPSC
ENSG00000120949	441.672	0.245077	2.13571	1	TNFRSF8	iPSC
ENSG00000083307	934.852	0.635659	1.14388	8	GRHL2	iPSC
