# Supplementary material for: Transcriptome and Proteome Profiling of Neural Induced Pluripotent Stem Cells from Individuals with Down Syndrome Disclose Dynamic Dysregulations of Key Pathways and Cellular Functions
Source: Mol Neurobiol. 2019 Apr 13;56(10):7113–27. doi: 10.1007/s12035-019-1585-3 (PMC6728280; doi:10.1007/s12035-019-1585-3)
Supplement: Supplementary file 2 — (XLS 371 kb) [file 12035_2019_1585_MOESM2_ESM.xls]

## Sheet: NPC
Supplementary Table 2.1. Differentially expressed genes (DEGs) in trisomic NPCs.
gene_name	chr	start	stop	log2FoldChange	pvalue	padj	gene_symbol		Numbers
ENSG00000077943	10	15555948	15762124	7.86396	1.44206e-63	1.33326e-59	ITGA8	UP	Total	922
ENSG00000170961	8	122624356	122653630	6.42946	6.98834e-50	2.15369e-46	HAS2	UP	UP	734
ENSG00000079931	6	132617194	132722684	5.75983	4.05603e-38	9.37501e-35	MOXD1	UP	DOWN	188
ENSG00000186897	12	49726200	49730971	5.70166	8.64224e-43	2.28291e-39	C1QL4	UP
ENSG00000182742	17	46652875	46657473	5.55523	4.62912e-21	3.72161e-18	HOXB4	UP
ENSG00000180801	4	114821440	114900883	5.50572	1.25023e-52	4.62361e-49	ARSJ	UP
ENSG00000111057	12	53342655	53346685	5.41851	1.81496e-54	8.39011e-51	KRT18	UP
ENSG00000105997	7	27145803	27192200	5.38487	2.81563e-20	2.08255e-17	HOXA3	UP
ENSG00000253552	7	27147396	27173921	5.31896	8.71214e-20	5.96652e-17	HOXA-AS2	UP
ENSG00000187634	1	860260	879955	5.26705	2.37082e-35	4.87099e-32	SAMD11	UP
ENSG00000134121	3	238279	451090	5.17077	3.12462e-19	1.99232e-16	CHL1	UP
ENSG00000197747	1	151955391	151966866	5.05193	2.51885e-19	1.66343e-16	S100A10	UP
ENSG00000164125	4	159045626	159094470	4.8947	1.05752e-54	6.51821e-51	FAM198B	UP
ENSG00000092969	1	218519577	218617961	4.85025	4.87147e-22	4.50392e-19	TGFB2	UP
ENSG00000125869	20	9495005	9511171	4.77335	1.583e-22	1.62618e-19	LAMP5	UP
ENSG00000178401	12	49740700	49751309	4.72423	6.4982e-19	3.87607e-16	DNAJC22	UP
ENSG00000189229	3	6532166	6777816	4.70452	6.51676e-17	3.01254e-14	AC069277.2	UP
ENSG00000164128	4	164245113	164265984	4.60311	9.90184e-17	4.46573e-14	NPY1R	UP
ENSG00000196611	11	102660651	102668891	4.54835	1.49363e-15	5.75388e-13	MMP1	UP
ENSG00000107984	10	54074056	54077802	4.48575	5.02964e-26	6.64307e-23	DKK1	UP
ENSG00000223764	1	852245	856396	4.47913	2.04801e-18	1.14757e-15	RP11-54O7.3	UP
ENSG00000156113	10	78629359	79398353	4.44897	3.61632e-13	9.83373e-11	KCNMA1	UP
ENSG00000184845	5	174867042	174871211	4.41453	5.14476e-13	1.33682e-10	DRD1	UP
ENSG00000163630	3	63213991	63602597	4.26526	1.02223e-11	2.10023e-09	SYNPR	UP
ENSG00000168685	5	35852797	35879705	4.2519	3.34045e-12	7.5327e-10	IL7R	UP
ENSG00000087494	12	28111017	28125638	4.18489	5.78311e-13	1.46487e-10	PTHLH	UP
ENSG00000105996	7	27139721	27142430	4.17065	4.08219e-14	1.34792e-11	HOXA2	UP
ENSG00000170421	12	53290977	53343738	4.15705	6.56622e-21	5.059e-18	KRT8	UP
ENSG00000196277	3	6811688	7783215	4.14682	2.07198e-13	6.08141e-11	GRM7	UP
ENSG00000087510	20	55204358	55214339	4.12757	2.4399e-11	4.60369e-09	TFAP2C	UP
ENSG00000187720	15	71389291	72075722	4.12709	7.0349e-20	5.00317e-17	THSD4	UP
ENSG00000154645	21	19273580	19639690	4.11738	6.98902e-12	1.48545e-09	CHODL	UP
ENSG00000233429	7	27135266	27139884	4.06818	1.22097e-13	3.64145e-11	HOTAIRM1	UP
ENSG00000225953	2	200322423	200341658	4.05522	3.13238e-13	8.7759e-11	SATB2-AS1	UP
ENSG00000223508	8	163186	182231	4.03024	2.15597e-13	6.22908e-11	RPL23AP53	UP
ENSG00000121297	19	31765851	31840453	4.01903	5.56723e-22	4.89515e-19	TSHZ3	UP
ENSG00000147041	X	37865835	37988072	4.01763	5.61854e-11	9.80118e-09	SYTL5	UP
ENSG00000188517	4	109731877	110223813	3.98046	1.30379e-12	3.09083e-10	COL25A1	UP
ENSG00000172748	8	182137	197342	3.97884	2.02561e-11	3.86139e-09	ZNF596	UP
ENSG00000138670	4	82347547	82965397	3.95848	3.39033e-12	7.55308e-10	RASGEF1B	UP
ENSG00000164129	4	164265091	164273086	3.88685	7.59878e-10	1.08922e-07	NPY5R	UP
ENSG00000117318	1	23884409	23886285	3.87595	2.24589e-16	9.43836e-14	ID3	UP
ENSG00000162520	1	33145507	33169197	3.851	4.40163e-13	1.17957e-10	SYNC	UP
ENSG00000198796	18	56148479	56296189	3.8155	1.24538e-12	2.9907e-10	ALPK2	UP
ENSG00000074416	3	127407909	127542051	3.79233	9.42379e-11	1.59867e-08	MGLL	UP
ENSG00000164651	7	20823906	20826505	3.76169	8.7154e-10	1.23966e-07	SP8	UP
ENSG00000253661	8	77403435	77595513	3.74159	1.38818e-10	2.27157e-08	ZFHX4-AS1	UP
ENSG00000134138	15	37181406	37393504	3.72832	5.70124e-33	9.58378e-30	MEIS2	UP
ENSG00000164251	5	76114758	76131140	3.71649	4.40876e-22	4.29065e-19	F2RL1	UP
ENSG00000104044	15	28000021	28344504	3.71425	2.30896e-09	3.04965e-07	OCA2	UP
ENSG00000067066	2	231280657	231408805	3.64435	3.69101e-15	1.36501e-12	SP100	UP
ENSG00000125462	1	156374042	156400493	3.64329	9.88053e-09	1.20994e-06	C1orf61	UP
ENSG00000163618	3	62384022	62861054	3.62627	1.68841e-23	1.83649e-20	CADPS	UP
ENSG00000123572	X	105066536	105202602	3.59871	1.75115e-17	8.9946e-15	NRK	UP
ENSG00000165655	10	77157588	77161664	3.57614	1.77977e-16	7.65342e-14	ZNF503	UP
ENSG00000101825	X	3226606	3264682	3.57608	9.69013e-18	5.27001e-15	MXRA5	UP
ENSG00000135363	11	33880122	33913836	3.55466	2.86089e-10	4.33613e-08	LMO2	UP
ENSG00000154655	18	5954705	6415236	3.52575	3.38672e-13	9.34683e-11	L3MBTL4	UP
ENSG00000162645	1	89571815	89616139	3.51866	2.17237e-08	2.37688e-06	GBP2	UP
ENSG00000173068	9	16409501	16870841	3.48193	1.60532e-09	2.18264e-07	BNC2	UP
ENSG00000214944	5	72921983	73237818	3.46996	5.81134e-10	8.46122e-08	ARHGEF28	UP
ENSG00000115380	2	56093102	56151274	3.4686	2.38072e-10	3.76401e-08	EFEMP1	UP
ENSG00000125675	X	122318006	122624766	3.46338	1.06696e-11	2.16805e-09	GRIA3	UP
ENSG00000154736	21	28290231	28338832	3.45341	5.13581e-11	9.0444e-09	ADAMTS5	UP
ENSG00000145824	5	134906373	134914969	3.44811	3.87174e-08	3.95496e-06	CXCL14	UP
ENSG00000183780	1	234040679	234460262	3.43513	1.76585e-11	3.40128e-09	SLC35F3	UP
ENSG00000164616	5	135266006	135287280	3.43255	7.2498e-08	7.01864e-06	FBXL21	UP
ENSG00000136160	13	78469616	78493903	3.41932	9.77448e-11	1.64309e-08	EDNRB	UP
ENSG00000135678	12	69235977	69365350	3.40688	7.00419e-09	8.87086e-07	CPM	UP
ENSG00000197261	6	49518113	49529620	3.40487	5.03153e-08	4.97529e-06	C6orf141	UP
ENSG00000165995	10	18429606	18830798	3.40421	1.7842e-10	2.894e-08	CACNB2	UP
ENSG00000251003	8	106792474	107072752	3.39305	2.23698e-10	3.59686e-08	RP11-152P17.2	UP
ENSG00000125378	14	54416454	54425479	3.38752	1.76094e-08	1.98546e-06	BMP4	UP
ENSG00000206579	8	56014949	56454613	3.37173	1.36308e-10	2.25041e-08	XKR4	UP
ENSG00000189056	7	103112231	103629963	3.364	4.35044e-08	4.34833e-06	RELN	UP
ENSG00000267280	17	59470817	59488916	3.3512	1.56953e-07	1.41572e-05	RP11-332H18.4	UP
ENSG00000196154	1	153516089	153522612	3.34253	2.38164e-10	3.76401e-08	S100A4	UP
ENSG00000248905	15	33057747	33486897	3.33488	3.22731e-16	1.32614e-13	FMN1	UP
ENSG00000129151	11	27062272	27149356	3.33377	9.74113e-08	9.14331e-06	BBOX1	UP
ENSG00000134531	12	13349650	13369708	3.31095	2.34118e-26	3.33006e-23	EMP1	UP
ENSG00000115363	2	75696428	75796848	3.30037	1.16269e-09	1.61649e-07	EVA1A	UP
ENSG00000003249	16	90071273	90086536	3.29979	6.57025e-14	2.09467e-11	DBNDD1	UP
ENSG00000134668	1	32256023	32281652	3.29575	1.61795e-08	1.84676e-06	SPOCD1	UP
ENSG00000018236	12	41086244	41466220	3.2878	6.81384e-13	1.70263e-10	CNTN1	UP
ENSG00000138435	2	175612320	175629200	3.28687	3.15477e-07	2.56982e-05	CHRNA1	UP
ENSG00000163565	1	158969758	159024945	3.27925	4.43597e-17	2.15857e-14	IFI16	UP
ENSG00000128285	22	41074754	41078818	3.27452	1.07956e-10	1.79839e-08	MCHR1	UP
ENSG00000026508	11	35160417	35253949	3.2699	3.62843e-11	6.70933e-09	CD44	UP
ENSG00000224063	2	187867947	188419390	3.26497	7.48271e-08	7.20639e-06	AC007319.1	UP
ENSG00000107819	10	102790991	102800998	3.25986	1.10548e-25	1.36276e-22	SFXN3	UP
ENSG00000158710	1	159887897	159895522	3.18392	1.21247e-18	7.0062e-16	TAGLN2	UP
ENSG00000153253	2	165944032	166060577	3.16432	1.71696e-12	4.01877e-10	SCN3A	UP
ENSG00000159216	21	36160098	37376965	3.16078	1.62793e-09	2.19723e-07	RUNX1	UP
ENSG00000137872	15	47476298	48066420	3.14684	2.71139e-10	4.17802e-08	SEMA6D	UP
ENSG00000172005	2	95691422	95719737	3.14002	1.04154e-06	7.61226e-05	MAL	UP
ENSG00000137203	6	10393419	10419892	3.12422	2.2662e-07	1.95815e-05	TFAP2A	UP
ENSG00000165072	9	72658497	72841886	3.12245	1.2273e-11	2.41425e-09	MAMDC2	UP
ENSG00000147883	9	22002902	22009362	3.09901	2.95732e-12	6.75108e-10	CDKN2B	UP
ENSG00000120693	13	37418968	37494902	3.07961	4.9598e-15	1.79827e-12	SMAD9	UP
ENSG00000152128	2	135213330	135476570	3.07791	2.25973e-08	2.45793e-06	TMEM163	UP
ENSG00000119866	2	60678302	60780702	3.06442	1.89806e-15	7.16267e-13	BCL11A	UP
ENSG00000198785	9	104331635	104500862	3.05913	5.15534e-07	3.97197e-05	GRIN3A	UP
ENSG00000221866	7	131808091	132333447	3.05831	5.46731e-09	7.02055e-07	PLXNA4	UP
ENSG00000196549	3	154741913	154901497	3.0552	4.58104e-07	3.57418e-05	MME	UP
ENSG00000105991	7	27132612	27135615	3.03679	2.7888e-06	0.000182864	HOXA1	UP
ENSG00000100097	22	38071615	38075813	3.02075	3.22984e-07	2.61943e-05	LGALS1	UP
ENSG00000259280	15	37168580	37179236	3.02056	3.22435e-06	0.000207019	RP11-122D10.1	UP
ENSG00000198759	X	13587724	13651694	3.00797	7.23403e-07	5.37412e-05	EGFL6	UP
ENSG00000137672	11	101322295	101743293	2.99435	2.67943e-06	0.000176318	TRPC6	UP
ENSG00000155897	8	131792547	132054672	2.98756	2.00128e-06	0.000137058	ADCY8	UP
ENSG00000163637	3	64079543	64431152	2.97054	2.98732e-13	8.49825e-11	PRICKLE2	UP
ENSG00000164484	6	130686879	130764208	2.96164	9.10913e-10	1.28578e-07	TMEM200A	UP
ENSG00000164100	4	118954773	119179803	2.95867	1.65485e-08	1.87729e-06	NDST3	UP
ENSG00000182718	15	60639333	60695082	2.94059	4.25344e-35	7.86503e-32	ANXA2	UP
ENSG00000184156	8	133133108	133493200	2.93408	3.9373e-06	0.000245133	KCNQ3	UP
ENSG00000152689	2	33661391	33789817	2.92481	6.00435e-06	0.000354717	RASGRP3	UP
ENSG00000183691	17	54671060	54672951	2.92467	1.66305e-09	2.22836e-07	NOG	UP
ENSG00000132429	6	105606155	105627870	2.9109	2.32918e-06	0.000157762	POPDC3	UP
ENSG00000167306	18	47349183	47721463	2.90258	1.54197e-06	0.000108413	MYO5B	UP
ENSG00000134107	3	5020801	5027008	2.8939	3.73381e-08	3.83566e-06	BHLHE40	UP
ENSG00000033122	1	70034081	70617628	2.88948	3.55331e-08	3.67063e-06	LRRC7	UP
ENSG00000185585	9	127539437	127577164	2.88936	2.97374e-08	3.17846e-06	OLFML2A	UP
ENSG00000104435	8	80523049	80578410	2.88233	5.5929e-10	8.20781e-08	STMN2	UP
ENSG00000175040	3	142838173	142841800	2.87496	4.09213e-19	2.52225e-16	CHST2	UP
ENSG00000121904	1	33979609	34631443	2.87326	1.07363e-05	0.000578517	CSMD2	UP
ENSG00000115896	2	198669426	199437305	2.86346	2.48011e-10	3.85376e-08	PLCL1	UP
ENSG00000171951	2	224461658	224467221	2.86181	1.53117e-07	1.39193e-05	SCG2	UP
ENSG00000151789	3	21459915	22414812	2.86019	1.6512e-06	0.000115216	ZNF385D	UP
ENSG00000122584	7	8473585	8792593	2.85974	8.0821e-06	0.000453128	NXPH1	UP
ENSG00000151572	12	101111304	101522419	2.85603	2.94438e-06	0.000191706	ANO4	UP
ENSG00000123095	12	26272959	26278060	2.85083	1.92772e-07	1.6974e-05	BHLHE41	UP
ENSG00000089327	19	35645633	35660786	2.84434	9.43067e-06	0.000518996	FXYD5	UP
ENSG00000157445	3	54156574	55108584	2.8273	6.60224e-06	0.000387562	CACNA2D3	UP
ENSG00000248429	4	159091904	159124029	2.82473	5.59102e-06	0.000331358	RP11-597D13.9	UP
ENSG00000132470	17	73717408	73753899	2.81987	6.55009e-07	4.92348e-05	ITGB4	UP
ENSG00000164850	7	1121844	1133451	2.81894	3.45819e-06	0.000220501	GPER1	UP
ENSG00000205403	4	110661852	110723335	2.80971	1.71278e-05	0.000854431	CFI	UP
ENSG00000107731	10	72972327	73062621	2.79944	2.02222e-08	2.22576e-06	UNC5B	UP
ENSG00000143786	1	224622362	224928251	2.79929	1.29755e-17	6.85512e-15	CNIH3	UP
ENSG00000149531	20	29611857	29634010	2.79693	2.66765e-06	0.000176318	FRG1B	UP
ENSG00000128655	2	178487980	178973066	2.78666	6.9468e-07	5.20054e-05	PDE11A	UP
ENSG00000131981	14	55590828	55612126	2.78415	3.55624e-06	0.0002252	LGALS3	UP
ENSG00000111799	6	75794042	75915767	2.78021	1.61161e-08	1.84676e-06	COL12A1	UP
ENSG00000184564	13	86366925	86373623	2.77164	1.17447e-05	0.000616963	SLITRK6	UP
ENSG00000258754	15	94261771	94614049	2.76899	5.4459e-06	0.000323795	CTD-3049M7.1	UP
ENSG00000164683	8	80676245	80680098	2.76893	4.03001e-08	4.07207e-06	HEY1	UP
ENSG00000152137	12	119616447	119658936	2.75421	6.47687e-09	8.25958e-07	HSPB8	UP
ENSG00000112964	5	42423879	42721979	2.74155	2.81815e-10	4.30664e-08	GHR	UP
ENSG00000177283	10	35927177	35930362	2.73455	1.98691e-07	1.74123e-05	FZD8	UP
ENSG00000140285	15	49715293	49780972	2.73321	2.68538e-05	0.00127472	FGF7	UP
ENSG00000078725	9	121915736	122131745	2.72301	1.22259e-06	8.86548e-05	BRINP1	UP
ENSG00000138964	22	44568836	44615413	2.72049	1.87718e-05	0.000920715	PARVG	UP
ENSG00000186297	15	27111510	27194354	2.71452	1.44316e-07	1.32764e-05	GABRA5	UP
ENSG00000196639	3	11178779	11305243	2.71402	3.22533e-05	0.00146895	HRH1	UP
ENSG00000124225	20	56223448	56286592	2.7026	1.1215e-14	3.98802e-12	PMEPA1	UP
ENSG00000001617	3	50192478	50226508	2.70176	8.2249e-09	1.02072e-06	SEMA3F	UP
ENSG00000237515	16	12995477	13334272	2.69584	7.04661e-06	0.000409745	SHISA9	UP
ENSG00000138061	2	38294116	38337044	2.68909	4.3684e-06	0.00026747	CYP1B1	UP
ENSG00000152049	2	223916532	224063117	2.68855	3.90905e-05	0.00174174	KCNE4	UP
ENSG00000164509	5	55147207	55218678	2.68343	2.55291e-06	0.000171036	IL31RA	UP
ENSG00000067798	12	78224685	78606790	2.67689	1.55679e-14	5.43145e-12	NAV3	UP
ENSG00000101210	20	62119366	62130505	2.66704	1.3572e-06	9.68954e-05	EEF1A2	UP
ENSG00000166923	15	33010175	33026870	2.66321	8.02324e-06	0.00045231	GREM1	UP
ENSG00000105971	7	115927434	116148595	2.655	8.03532e-13	1.98108e-10	CAV2	UP
ENSG00000156675	8	37716136	37756985	2.64524	4.16375e-08	4.18434e-06	RAB11FIP1	UP
ENSG00000164434	6	123100620	123105219	2.6324	1.91332e-07	1.69279e-05	FABP7	UP
ENSG00000185614	3	49840687	49842463	2.63229	4.84503e-06	0.000289934	FAM212A	UP
ENSG00000017427	12	102789645	102874423	2.62366	6.04571e-05	0.0025465	IGF1	UP
ENSG00000163623	4	85413140	85419603	2.6236	1.77264e-05	0.000878762	NKX6-1	UP
ENSG00000172020	3	115342171	115440337	2.62298	1.33023e-16	5.85648e-14	GAP43	UP
ENSG00000229164	14	23016447	23021097	2.62167	2.22941e-06	0.000151559	TRAC	UP
ENSG00000182050	12	86372516	87232681	2.61508	6.50867e-05	0.00270454	MGAT4C	UP
ENSG00000171385	1	112313284	112531777	2.60419	1.12311e-08	1.35735e-06	KCND3	UP
ENSG00000174938	16	29882480	29910868	2.59963	2.99057e-07	2.48156e-05	SEZ6L2	UP
ENSG00000113580	5	142657496	142815077	2.59802	1.08142e-11	2.17354e-09	NR3C1	UP
ENSG00000101311	20	6055492	6104191	2.59082	7.51347e-05	0.00304674	FERMT1	UP
ENSG00000100095	22	26565440	26779562	2.58825	5.41427e-05	0.0023068	SEZ6L	UP
ENSG00000105877	7	21582833	21941457	2.58774	3.83758e-05	0.00171402	DNAH11	UP
ENSG00000125968	20	30193086	30194318	2.58527	1.00099e-06	7.34498e-05	ID1	UP
ENSG00000007237	17	9813926	10101868	2.58361	2.39427e-06	0.00016099	GAS7	UP
ENSG00000092051	14	24037244	24048009	2.57793	3.10592e-07	2.56237e-05	JPH4	UP
ENSG00000008441	19	13106422	13209610	2.57613	2.73037e-05	0.00128794	NFIX	UP
ENSG00000124788	6	16299343	16761722	2.57598	1.35125e-09	1.85081e-07	ATXN1	UP
ENSG00000132386	17	1665253	1680868	2.57138	3.4652e-05	0.00156281	SERPINF1	UP
ENSG00000020181	8	37641709	37702414	2.5629	4.74121e-05	0.00206384	GPR124	UP
ENSG00000139970	14	60062694	60337684	2.55827	2.81267e-11	5.25345e-09	RTN1	UP
ENSG00000174343	4	40337346	40357234	2.55633	1.09934e-05	0.000589213	CHRNA9	UP
ENSG00000162599	1	61330931	61928465	2.55355	7.59654e-06	0.000434884	NFIA	UP
ENSG00000081189	5	88013975	88199922	2.55131	1.3445e-06	9.63611e-05	MEF2C	UP
ENSG00000064300	17	47572655	47592379	2.54678	2.38631e-06	0.00016099	NGFR	UP
ENSG00000165507	10	45466429	45474258	2.52067	9.73593e-05	0.00380607	C10orf10	UP
ENSG00000106483	7	37945543	38065297	2.51723	8.41044e-05	0.00336618	SFRP4	UP
ENSG00000164124	4	159122756	159176563	2.51395	1.11996e-05	0.000596809	TMEM144	UP
ENSG00000198108	5	129240165	129522327	2.51351	1.4418e-06	0.000102539	CHSY3	UP
ENSG00000011028	17	60704762	60770958	2.5104	7.08022e-24	8.18252e-21	MRC2	UP
ENSG00000157064	1	183217372	183387737	2.49779	2.72524e-05	0.00128794	NMNAT2	UP
ENSG00000170500	2	100889753	100939195	2.49691	2.01904e-06	0.000137764	LONRF2	UP
ENSG00000205683	14	73086004	73360809	2.49576	1.71729e-06	0.000118487	DPF3	UP
ENSG00000112297	6	106959730	107018326	2.49392	0.000138278	0.00510358	AIM1	UP
ENSG00000104368	8	42032236	42065242	2.49126	3.61836e-12	7.96514e-10	PLAT	UP
ENSG00000249992	3	45265958	45267770	2.49084	3.75987e-06	0.000236476	TMEM158	UP
ENSG00000184985	4	7194265	7744554	2.48415	1.1153e-05	0.000596041	SORCS2	UP
ENSG00000174804	11	86656721	86666433	2.48234	4.03324e-09	5.25202e-07	FZD4	UP
ENSG00000176678	16	86609974	86615303	2.47989	4.38932e-05	0.00193245	FOXL1	UP
ENSG00000154678	7	31790793	32338941	2.4733	1.65027e-14	5.65094e-12	PDE1C	UP
ENSG00000102359	X	99899215	99926296	2.45842	4.00067e-05	0.00177524	SRPX2	UP
ENSG00000269190	19	39432044	39466550	2.45365	1.49152e-05	0.00076398	FBXO17	UP
ENSG00000154330	9	70943224	71145977	2.45186	0.00017158	0.00616055	PGM5	UP
ENSG00000157150	3	12194551	12200851	2.451	4.00344e-05	0.00177524	TIMP4	UP
ENSG00000120820	12	104382762	104457961	2.44909	0.000174474	0.00624022	GLT8D2	UP
ENSG00000113263	5	156569944	156682201	2.44877	0.000105385	0.00408526	ITK	UP
ENSG00000153993	7	84624869	84816171	2.4463	1.33399e-06	9.59799e-05	SEMA3D	UP
ENSG00000166741	11	114128509	114184007	2.44154	1.45365e-05	0.000750825	NNMT	UP
ENSG00000136114	13	52951305	52980629	2.44093	7.93903e-05	0.00320525	THSD1	UP
ENSG00000131370	3	15296360	15382875	2.43902	1.01558e-13	3.07855e-11	SH3BP5	UP
ENSG00000146276	6	89887220	89940997	2.43824	0.000157692	0.0057154	GABRR1	UP
ENSG00000119917	10	91087651	91100728	2.43816	1.2908e-06	9.32351e-05	IFIT3	UP
ENSG00000087253	16	55542910	55620582	2.43587	5.72575e-17	2.71474e-14	LPCAT2	UP
ENSG00000151490	12	15475331	15750333	2.4342	6.56222e-06	0.000386439	PTPRO	UP
ENSG00000139629	12	51745031	51786651	2.43364	0.000157945	0.0057154	GALNT6	UP
ENSG00000179542	X	142710596	142723596	2.43091	3.57702e-09	4.69097e-07	SLITRK4	UP
ENSG00000141668	18	70203915	70305756	2.42964	0.000181889	0.00645551	CBLN2	UP
ENSG00000127152	14	99635624	99737861	2.42371	0.000125455	0.00471503	BCL11B	UP
ENSG00000163646	3	150643950	150690786	2.42195	0.000216677	0.00744717	CLRN1	UP
ENSG00000150540	2	138721590	138773930	2.42168	1.00888e-11	2.09609e-09	HNMT	UP
ENSG00000120251	4	158125334	158287227	2.42047	4.06453e-05	0.00179802	GRIA2	UP
ENSG00000196132	20	62783144	62873604	2.42	1.94882e-06	0.000133962	MYT1	UP
ENSG00000196083	3	190231840	190375843	2.41436	5.1643e-14	1.67532e-11	IL1RAP	UP
ENSG00000118473	1	66999066	67213982	2.40696	8.60955e-05	0.00343102	SGIP1	UP
ENSG00000101958	X	14547420	14749934	2.40693	0.000233625	0.00786877	GLRA2	UP
ENSG00000011677	X	151334706	151619830	2.40018	0.000246475	0.00824155	GABRA3	UP
ENSG00000135406	12	49687035	49692465	2.39796	0.000177328	0.00633005	PRPH	UP
ENSG00000177469	17	40554470	40575535	2.39458	3.50831e-08	3.66158e-06	PTRF	UP
ENSG00000072182	2	220378892	220403494	2.3939	0.000153331	0.00557022	ASIC4	UP
ENSG00000082196	5	34019553	34043937	2.38995	0.000139382	0.00512388	C1QTNF3	UP
ENSG00000154654	21	22370633	22915650	2.38492	9.26585e-05	0.00364542	NCAM2	UP
ENSG00000145808	5	128795958	129074376	2.384	2.91982e-05	0.00135567	ADAMTS19	UP
ENSG00000112309	6	71566382	71666741	2.38229	8.89327e-05	0.00352239	B3GAT2	UP
ENSG00000024422	19	48216600	48246391	2.38079	0.000187554	0.00660582	EHD2	UP
ENSG00000072858	3	113251143	113348425	2.36823	0.000237968	0.00800048	SIDT1	UP
ENSG00000105974	7	116164839	116201233	2.36285	1.6889e-06	0.000117404	CAV1	UP
ENSG00000204767	5	169291268	169407744	2.35448	1.06985e-06	7.7884e-05	FAM196B	UP
ENSG00000169884	12	49359123	49365546	2.35007	0.000227226	0.00769529	WNT10B	UP
ENSG00000087495	20	58152564	58422766	2.34871	0.000192347	0.00671072	PHACTR3	UP
ENSG00000123119	8	91803778	91971636	2.34662	0.000337905	0.0106262	NECAB1	UP
ENSG00000116711	1	186798085	186958113	2.34255	7.70895e-06	0.000439957	PLA2G4A	UP
ENSG00000115232	2	182321929	182400914	2.34054	1.12576e-07	1.05134e-05	ITGA4	UP
ENSG00000124749	6	55921388	56258892	2.33481	0.000343763	0.0107374	COL21A1	UP
ENSG00000138675	4	81187753	81257834	2.33068	0.000317956	0.0101368	FGF5	UP
ENSG00000131620	11	69924408	70035634	2.3283	0.000325385	0.010285	ANO1	UP
ENSG00000176697	11	27676440	27743605	2.3262	9.85627e-06	0.000539208	BDNF	UP
ENSG00000197376	12	48901137	48923680	2.32315	0.000352696	0.0109425	OR8S1	UP
ENSG00000180694	8	91634223	91803860	2.32002	6.48173e-05	0.00269948	TMEM64	UP
ENSG00000008513	8	134467091	134584183	2.31404	2.34911e-07	2.01099e-05	ST3GAL1	UP
ENSG00000103528	16	19179293	19279652	2.30959	3.12088e-06	0.000201074	SYT17	UP
ENSG00000117115	1	17393256	17445948	2.30905	0.000205988	0.00714775	PADI2	UP
ENSG00000149571	11	126293254	126873355	2.30529	1.14484e-05	0.000606568	KIRREL3	UP
ENSG00000054356	2	220154345	220174370	2.30398	4.64199e-05	0.0020292	PTPRN	UP
ENSG00000204442	13	107820883	108519083	2.30178	4.37571e-10	6.47289e-08	FAM155A	UP
ENSG00000185774	4	20730239	21950422	2.30106	0.000434627	0.0130891	KCNIP4	UP
ENSG00000082126	2	202509593	202563417	2.29059	0.00016072	0.00580443	MPP4	UP
ENSG00000170624	5	155297354	156194799	2.28632	0.00045568	0.0134816	SGCD	UP
ENSG00000225649	2	13106910	13147138	2.28497	1.72208e-05	0.000855996	AC064875.2	UP
ENSG00000137766	15	54305101	54920806	2.27754	0.000133833	0.0049793	UNC13C	UP
ENSG00000172164	8	121547985	121825513	2.27752	2.80541e-06	0.000183303	SNTB1	UP
ENSG00000249669	5	148786252	148808241	2.27726	0.000503396	0.014567	MIR143HG	UP
ENSG00000011201	X	8496915	8700227	2.27613	9.94835e-06	0.00054264	KAL1	UP
ENSG00000120708	5	135364584	135399507	2.27472	0.000483036	0.0140659	TGFBI	UP
ENSG00000197584	3	177990720	178562217	2.27281	8.89597e-05	0.00352239	KCNMB2	UP
ENSG00000182132	5	169780491	170163636	2.27135	0.000223091	0.00761235	KCNIP1	UP
ENSG00000185567	14	105403581	105444694	2.26817	9.71758e-06	0.000533198	AHNAK2	UP
ENSG00000132334	10	129705325	129884119	2.25604	1.17787e-05	0.000616999	PTPRE	UP
ENSG00000100314	22	30116073	30127828	2.25551	0.000379201	0.0116019	CABP7	UP
ENSG00000128274	22	43088127	43117304	2.25538	0.000566845	0.0160514	A4GALT	UP
ENSG00000041982	9	117782806	117880536	2.25479	0.00057383	0.0162243	TNC	UP
ENSG00000136153	13	76194570	76434004	2.25131	9.31632e-05	0.0036575	LMO7	UP
ENSG00000144191	2	98962618	99015064	2.24957	0.00020315	0.0070743	CNGA3	UP
ENSG00000100427	22	50497820	50524331	2.24486	7.1836e-12	1.50945e-09	MLC1	UP
ENSG00000237172	16	67182008	67185117	2.24451	1.60678e-06	0.000112542	B3GNT9	UP
ENSG00000169306	X	28605516	29974840	2.24412	1.1519e-05	0.000608564	IL1RAPL1	UP
ENSG00000215218	5	6448736	6495022	2.24386	4.94545e-05	0.0021416	UBE2QL1	UP
ENSG00000128683	2	171669723	171717661	2.24019	0.000502918	0.014567	GAD1	UP
ENSG00000136542	2	158114110	158170723	2.2284	0.000654286	0.0179768	GALNT5	UP
ENSG00000140937	16	64977656	65160015	2.21957	1.24873e-05	0.00065227	CDH11	UP
ENSG00000187398	11	24518516	25104150	2.21858	0.000343232	0.0107374	LUZP2	UP
ENSG00000163814	3	45123770	45187914	2.2165	0.000576996	0.0162889	CDCP1	UP
ENSG00000164106	4	174305852	174327531	2.21566	3.82293e-06	0.000239626	SCRG1	UP
ENSG00000159167	8	23699428	23712320	2.21191	4.50173e-06	0.000272923	STC1	UP
ENSG00000146904	7	143087382	143105985	2.20638	0.000752254	0.0199283	EPHA1	UP
ENSG00000197442	6	136878185	137113656	2.20483	0.000134734	0.00499448	MAP3K5	UP
ENSG00000102554	13	73629114	73651676	2.2009	0.00052351	0.0151017	KLF5	UP
ENSG00000232692	21	27750871	27844017	2.20079	0.000718131	0.0192408	AP001596.6	UP
ENSG00000108679	17	76967320	76976191	2.19713	7.64871e-08	7.29032e-06	LGALS3BP	UP
ENSG00000138434	2	182756560	182795465	2.19702	4.69187e-06	0.000282597	SSFA2	UP
ENSG00000117226	1	89472349	89488577	2.19489	0.000801997	0.0208575	GBP3	UP
ENSG00000211829	14	22931924	22934779	2.19193	0.000345213	0.0107645	TRDC	UP
ENSG00000165617	14	59100685	59115039	2.18941	7.48748e-05	0.00304288	DACT1	UP
ENSG00000140839	16	74442529	74455368	2.18895	0.000247998	0.00827748	CLEC18B	UP
ENSG00000139292	12	71833550	71980090	2.18454	0.000258543	0.00853701	LGR5	UP
ENSG00000237819	7	92465797	92546501	2.18107	4.2271e-06	0.000261416	AC002454.1	UP
ENSG00000060656	1	29563028	29653325	2.17181	2.61066e-05	0.00124738	PTPRU	UP
ENSG00000171992	5	149980642	150038782	2.16927	0.000803223	0.0208601	SYNPO	UP
ENSG00000130635	9	137533620	137736686	2.16686	4.61804e-11	8.37179e-09	COL5A1	UP
ENSG00000145506	5	1008944	1039058	2.16661	8.01572e-09	1.00148e-06	NKD2	UP
ENSG00000139352	12	103351464	103354294	2.16343	4.14789e-10	6.18537e-08	ASCL1	UP
ENSG00000142173	21	47518011	47552763	2.16238	4.54283e-06	0.000274515	COL6A2	UP
ENSG00000121068	17	59477257	59486827	2.16173	0.000898342	0.0226006	TBX2	UP
ENSG00000120217	9	5450503	5470566	2.15472	0.000361006	0.0111442	CD274	UP
ENSG00000166033	10	124221041	124274424	2.15429	9.20623e-09	1.13488e-06	HTRA1	UP
ENSG00000261295	X	99928327	99928978	2.14951	0.000816155	0.0211662	RP11-524D16__A.3	UP
ENSG00000203727	6	147830063	148058683	2.14565	0.00011959	0.00453145	SAMD5	UP
ENSG00000164746	7	48075108	48100901	2.14338	0.000944438	0.0234726	C7orf57	UP
ENSG00000271811	1	170636522	170638566	2.14294	0.00105781	0.0257368	RP1-79C4.4	UP
ENSG00000170091	5	173472607	173670504	2.1423	0.000276439	0.00903115	NSG2	UP
ENSG00000013725	11	60739115	60787849	2.1417	0.000897248	0.0226006	CD6	UP
ENSG00000148411	9	138898383	138987131	2.14074	3.11792e-07	2.56237e-05	NACC2	UP
ENSG00000184408	7	119913722	120390385	2.14052	0.000163301	0.00588616	KCND2	UP
ENSG00000110848	12	9905082	9913497	2.14009	0.000992282	0.0243993	CD69	UP
ENSG00000163191	1	152004982	152020383	2.13863	3.32975e-05	0.00150908	S100A11	UP
ENSG00000091428	2	173600002	173917621	2.13513	2.29206e-07	1.97128e-05	RAPGEF4	UP
ENSG00000179981	18	72922710	73001905	2.12977	7.95065e-06	0.000449588	TSHZ1	UP
ENSG00000154856	18	10454625	10489945	2.12385	3.92934e-06	0.000245133	APCDD1	UP
ENSG00000082497	1	210406144	210419976	2.11959	0.000134782	0.00499448	SERTAD4	UP
ENSG00000187556	19	13972877	13991571	2.1178	0.000718408	0.0192408	NANOS3	UP
ENSG00000235750	1	175126123	175162135	2.11609	0.000684465	0.0186124	KIAA0040	UP
ENSG00000203805	10	122216466	122349367	2.11244	0.00111866	0.0268988	PPAPDC1A	UP
ENSG00000095713	10	99624757	99790585	2.11233	1.96168e-05	0.000957082	CRTAC1	UP
ENSG00000109851	11	20177701	20182159	2.10954	0.00117316	0.0280448	DBX1	UP
ENSG00000237149	10	77160759	77168738	2.10751	9.85071e-05	0.00384282	ZNF503-AS2	UP
ENSG00000117152	1	163038565	163046592	2.10141	0.00129617	0.0304026	RGS4	UP
ENSG00000269936	5	148809849	148812397	2.09539	0.00137468	0.0318137	MIR145	UP
ENSG00000168679	1	110905470	110933704	2.09168	3.39778e-06	0.000217399	SLC16A4	UP
ENSG00000159231	21	37507210	37518864	2.08779	0.000214983	0.00740269	CBR3	UP
ENSG00000139211	12	47469490	47473734	2.08579	0.000454646	0.0134725	AMIGO2	UP
ENSG00000121207	4	155548097	155674270	2.08555	0.00132918	0.0309545	LRAT	UP
ENSG00000127863	13	24144509	24250232	2.0851	0.00027963	0.00911929	TNFRSF19	UP
ENSG00000065609	6	84262599	84419410	2.08443	0.00045248	0.0134299	SNAP91	UP
ENSG00000172548	5	156887027	156901725	2.08429	0.00138718	0.0319432	NIPAL4	UP
ENSG00000056972	6	111877657	111927481	2.08371	1.71114e-06	0.000118487	TRAF3IP2	UP
ENSG00000160307	21	48018875	48025121	2.083	0.000182639	0.00646099	S100B	UP
ENSG00000113319	5	80256491	80525975	2.08261	0.00114461	0.0274514	RASGRF2	UP
ENSG00000048540	12	16701307	16763528	2.07862	6.06739e-05	0.00254982	LMO3	UP
ENSG00000155886	9	19507450	19786926	2.07816	0.00129726	0.0304026	SLC24A2	UP
ENSG00000112769	6	112429963	112576141	2.06685	5.59277e-08	5.47174e-06	LAMA4	UP
ENSG00000106333	7	100199800	100205798	2.06651	0.000580213	0.0163548	PCOLCE	UP
ENSG00000166750	17	33570055	33600674	2.06445	4.32363e-07	3.38764e-05	SLFN5	UP
ENSG00000188674	2	209030067	209054797	2.06003	0.000561511	0.0159491	C2orf80	UP
ENSG00000130517	19	18451397	18480760	2.05881	2.14566e-09	2.85435e-07	PGPEP1	UP
ENSG00000182256	15	27216429	27778373	2.05694	0.000149034	0.00544623	GABRG3	UP
ENSG00000152503	5	114460459	114516243	2.05398	7.21963e-05	0.00294049	TRIM36	UP
ENSG00000102383	X	74588262	74743337	2.05261	0.000120689	0.00455439	ZDHHC15	UP
ENSG00000133110	13	38136720	38172981	2.04988	8.25504e-06	0.000459771	POSTN	UP
ENSG00000168765	1	110198703	110208118	2.04933	7.3651e-09	9.2645e-07	GSTM4	UP
ENSG00000144668	3	37493606	37865005	2.04907	6.17232e-07	4.65846e-05	ITGA9	UP
ENSG00000146374	6	127439749	127518910	2.04882	0.00168446	0.0368776	RSPO3	UP
ENSG00000189108	X	103810996	105011822	2.04797	0.00164992	0.0363199	IL1RAPL2	UP
ENSG00000167178	15	74392652	74430881	2.04263	0.000384643	0.0117106	ISLR2	UP
ENSG00000138316	10	72432559	72522197	2.04141	0.000821604	0.0212777	ADAMTS14	UP
ENSG00000169756	2	109150857	109303702	2.04014	1.35897e-05	0.000703887	LIMS1	UP
ENSG00000163053	2	230899698	230933715	2.03985	3.89272e-08	3.95496e-06	SLC16A14	UP
ENSG00000091656	8	77593454	77779521	2.03867	3.4192e-05	0.00154583	ZFHX4	UP
ENSG00000158560	7	95401866	95739634	2.03867	0.00087552	0.0222902	DYNC1I1	UP
ENSG00000041353	18	52385091	52562747	2.03781	0.000978615	0.0241919	RAB27B	UP
ENSG00000063015	17	27281919	27333458	2.03464	0.000227107	0.00769529	SEZ6	UP
ENSG00000101955	X	38008589	38080696	2.03298	1.38108e-08	1.6266e-06	SRPX	UP
ENSG00000244578	3	138654031	138662862	2.03233	0.00176708	0.0383962	RP11-548O1.3	UP
ENSG00000183770	3	138663066	138665982	2.0262	0.000422921	0.0127588	FOXL2	UP
ENSG00000155966	X	147582139	148082193	2.02548	2.71625e-07	2.29344e-05	AFF2	UP
ENSG00000164176	5	83236373	83680611	2.02236	0.000468529	0.0137993	EDIL3	UP
ENSG00000134533	12	15260717	15501609	2.01051	0.00213845	0.0444293	RERG	UP
ENSG00000139410	12	113860042	113876081	2.01044	1.5868e-05	0.000799497	SDSL	UP
ENSG00000175356	11	9041071	9159661	2.01017	5.58711e-08	5.47174e-06	SCUBE2	UP
ENSG00000101489	18	34823010	35146000	2.01003	0.000997283	0.0244657	CELF4	UP
ENSG00000110092	11	69455855	69469242	2.00693	7.42188e-06	0.000427533	CCND1	UP
ENSG00000102452	13	101706130	102068843	2.00364	0.00110747	0.0266992	NALCN	UP
ENSG00000255090	11	122026130	122293579	2.00317	0.000330943	0.0104428	RP11-820L6.1	UP
ENSG00000124479	X	43808022	43832750	2.00274	0.00193792	0.0410471	NDP	UP
ENSG00000135750	1	233749750	233808258	2.00019	0.00166816	0.0366341	KCNK1	UP
ENSG00000106341	7	31726329	31748069	1.99979	0.00119873	0.0284907	PPP1R17	UP
ENSG00000171860	12	8210898	8219067	1.9992	0.00213363	0.0443791	C3AR1	UP
ENSG00000135046	9	75766673	75785309	1.99667	1.90548e-12	4.40427e-10	ANXA1	UP
ENSG00000147257	X	132669773	133119922	1.99642	0.000828763	0.0213982	GPC3	UP
ENSG00000164488	6	168693510	168720434	1.99526	0.00231127	0.0472843	DACT2	UP
ENSG00000138772	4	79472673	79531597	1.99444	0.000219327	0.00752426	ANXA3	UP
ENSG00000225383	10	10826400	10836943	1.994	0.00188034	0.0403003	SFTA1P	UP
ENSG00000134602	X	131157293	131209971	1.99318	4.74357e-05	0.00206384	MST4	UP
ENSG00000272511	3	21453714	21455436	1.98886	0.00234619	0.0477265	RP11-180N14.1	UP
ENSG00000007350	X	153524024	153558700	1.98883	0.00194625	0.0411763	TKTL1	UP
ENSG00000096696	6	7541808	7586950	1.98285	0.000649085	0.0179138	DSP	UP
ENSG00000145416	4	164445450	165305202	1.98093	2.0691e-05	0.00100419	MARCH1	UP
ENSG00000113389	5	32689176	32791819	1.98037	0.00231166	0.0472843	NPR3	UP
ENSG00000068781	2	48757064	49003654	1.97759	0.000651601	0.0179297	STON1-GTF2A1L	UP
ENSG00000090932	19	39989535	39999121	1.97702	0.000188989	0.00664371	DLL3	UP
ENSG00000172986	3	72937224	73047289	1.97416	0.00249176	0.0499731	GXYLT2	UP
ENSG00000101665	18	46446223	46477081	1.97113	2.99274e-07	2.48156e-05	SMAD7	UP
ENSG00000115107	2	119981384	120023228	1.96791	0.000498649	0.0144749	STEAP3	UP
ENSG00000050165	11	11984653	12031316	1.96624	8.02466e-14	2.47307e-11	DKK3	UP
ENSG00000142227	19	48824766	48833810	1.96621	8.37354e-11	1.43366e-08	EMP3	UP
ENSG00000241679	3	142842204	142850735	1.96289	0.00240711	0.0486447	RP11-80H8.4	UP
ENSG00000197355	9	139971953	139978991	1.96178	0.000712744	0.0192119	UAP1L1	UP
ENSG00000064012	2	202098166	202152434	1.96018	3.20894e-08	3.39066e-06	CASP8	UP
ENSG00000180875	1	240652873	240775449	1.95755	0.00234234	0.0477006	GREM2	UP
ENSG00000065320	17	8924859	9147317	1.95732	6.13537e-05	0.00257254	NTN1	UP
ENSG00000151632	10	5029967	5060223	1.95562	0.000722075	0.0192946	AKR1C2	UP
ENSG00000164619	7	33944523	34195484	1.95157	0.00119658	0.0284762	BMPER	UP
ENSG00000164099	4	119201193	119274158	1.9437	0.000445332	0.0132603	PRSS12	UP
ENSG00000136531	2	166095912	166248818	1.93593	0.000738519	0.0196772	SCN2A	UP
ENSG00000058085	1	183155373	183214035	1.93378	0.00229268	0.047	LAMC2	UP
ENSG00000188641	1	97543299	98386605	1.93277	4.5763e-12	9.95533e-10	DPYD	UP
ENSG00000139117	12	39040624	39301232	1.93025	0.000226262	0.00769083	CPNE8	UP
ENSG00000175344	15	32322691	32464722	1.93005	3.03072e-06	0.000196635	CHRNA7	UP
ENSG00000133519	22	23732793	23744913	1.9211	0.000144357	0.00528575	ZDHHC8P1	UP
ENSG00000106236	7	98246609	98259180	1.92108	0.000214844	0.00740269	NPTX2	UP
ENSG00000132274	11	5710919	5758319	1.91556	8.63419e-06	0.000478008	TRIM22	UP
ENSG00000140961	16	83981887	83999937	1.91172	0.000537593	0.0154598	OSGIN1	UP
ENSG00000162458	1	16083102	16113089	1.9113	5.2053e-13	1.33682e-10	FBLIM1	UP
ENSG00000013297	3	170136653	170578169	1.90903	0.00193497	0.0410315	CLDN11	UP
ENSG00000080561	X	107068985	107170423	1.90862	0.000626665	0.0174679	MID2	UP
ENSG00000103740	15	78459810	78538030	1.88975	0.00127522	0.0300767	ACSBG1	UP
ENSG00000162981	2	14772810	14790933	1.88968	0.000872797	0.0222605	FAM84A	UP
ENSG00000185745	10	91152303	91163745	1.877	2.68564e-05	0.00127472	IFIT1	UP
ENSG00000122870	10	60272900	60591195	1.87046	8.66925e-05	0.00344738	BICC1	UP
ENSG00000138798	4	110834040	110933422	1.86872	0.00222074	0.04583	EGF	UP
ENSG00000169282	3	155755490	156256545	1.86589	0.00125074	0.0295747	KCNAB1	UP
ENSG00000141013	16	90086037	90111383	1.86244	1.16742e-05	0.00061501	GAS8	UP
ENSG00000153814	7	27870192	28220362	1.85564	3.31924e-07	2.66852e-05	JAZF1	UP
ENSG00000117707	1	214156524	214214595	1.8519	0.000627262	0.0174679	PROX1	UP
ENSG00000065675	10	6469105	6622263	1.85098	0.000132826	0.00495177	PRKCQ	UP
ENSG00000123104	12	26490342	26986131	1.8499	7.12392e-05	0.00291434	ITPR2	UP
ENSG00000205838	5	34838938	34899561	1.84842	0.000868695	0.0221865	TTC23L	UP
ENSG00000231991	9	33624223	33625532	1.8359	7.02876e-05	0.0028882	ANXA2P2	UP
ENSG00000169851	4	30722037	31148422	1.83479	0.000564321	0.0160044	PCDH7	UP
ENSG00000171604	5	139026884	139063467	1.82289	3.06913e-08	3.26157e-06	CXXC5	UP
ENSG00000010278	12	6308881	6347425	1.81999	0.00212549	0.0442662	CD9	UP
ENSG00000152953	4	5053169	5502725	1.81624	3.6489e-07	2.90827e-05	STK32B	UP
ENSG00000163328	2	175296966	175351822	1.81243	5.92326e-07	4.48881e-05	GPR155	UP
ENSG00000141441	18	29704840	30050447	1.80265	0.000251017	0.00833313	GAREM	UP
ENSG00000101938	X	109917084	110039286	1.80074	0.00124204	0.0294065	CHRDL1	UP
ENSG00000149596	20	42740335	42816218	1.80048	0.000876534	0.0222902	JPH2	UP
ENSG00000168675	18	13217497	13652754	1.80001	2.7755e-07	2.33281e-05	LDLRAD4	UP
ENSG00000065361	12	56473641	56497289	1.79948	9.53364e-05	0.00373489	ERBB3	UP
ENSG00000164023	4	108745719	108836203	1.79791	0.00132466	0.0309271	SGMS2	UP
ENSG00000170006	4	153539784	153601317	1.79299	2.88664e-05	0.0013445	TMEM154	UP
ENSG00000002746	7	43152198	43605600	1.79251	0.00066253	0.0181225	HECW1	UP
ENSG00000132872	18	40847843	40857615	1.79005	0.00182274	0.0393742	SYT4	UP
ENSG00000144645	3	31699382	32119072	1.78786	0.00134709	0.0312829	OSBPL10	UP
ENSG00000144810	3	99357319	99518070	1.78596	1.47494e-08	1.70457e-06	COL8A1	UP
ENSG00000185565	3	115521235	117716095	1.78398	4.86202e-11	8.64458e-09	LSAMP	UP
ENSG00000163531	1	204797779	204991950	1.78263	0.00146624	0.0334719	NFASC	UP
ENSG00000148180	9	123970072	124095121	1.78178	9.18894e-05	0.00362287	GSN	UP
ENSG00000171310	12	104849073	105155792	1.78062	1.78974e-07	1.59106e-05	CHST11	UP
ENSG00000013364	16	29831715	29859355	1.77984	0.00100844	0.0246654	MVP	UP
ENSG00000184307	3	113666748	113684248	1.77911	0.000867332	0.0221823	ZDHHC23	UP
ENSG00000080573	19	10070237	10121147	1.77229	0.0004497	0.0133688	COL5A3	UP
ENSG00000111885	6	119498374	119670926	1.76828	4.93302e-09	6.37877e-07	MAN1A1	UP
ENSG00000172638	11	65633912	65641063	1.76662	0.00154619	0.0346553	EFEMP2	UP
ENSG00000095752	19	55875757	55881831	1.76251	0.00149052	0.0339006	IL11	UP
ENSG00000183098	13	93879095	95059655	1.7583	1.04209e-05	0.000563428	GPC6	UP
ENSG00000082781	3	124480795	124620265	1.7539	0.000302359	0.00974029	ITGB5	UP
ENSG00000079215	5	36606457	36688436	1.74233	0.000189365	0.00664429	SLC1A3	UP
ENSG00000119042	2	200134223	200335989	1.7315	5.71609e-07	4.36761e-05	SATB2	UP
ENSG00000072657	12	72481046	73059422	1.72743	5.5693e-05	0.0023674	TRHDE	UP
ENSG00000156140	4	73146686	73434516	1.72646	1.46438e-07	1.34048e-05	ADAMTS3	UP
ENSG00000099260	1	100111499	100160097	1.72395	0.00143042	0.0327351	PALMD	UP
ENSG00000022267	X	135229559	135293518	1.72311	4.41789e-05	0.00194041	FHL1	UP
ENSG00000114923	2	220492049	220506702	1.72096	2.77656e-05	0.00130639	SLC4A3	UP
ENSG00000171621	1	9352939	9429591	1.71766	0.000711726	0.0192119	SPSB1	UP
ENSG00000233901	9	132094579	132121817	1.71761	0.000926666	0.023093	RP11-65J3.1	UP
ENSG00000125864	20	17474550	17549865	1.71314	2.06511e-05	0.00100419	BFSP1	UP
ENSG00000151067	12	2079952	2802108	1.7099	0.000976688	0.0241766	CACNA1C	UP
ENSG00000138449	2	190425305	190448484	1.70741	8.03176e-05	0.00322859	SLC40A1	UP
ENSG00000115525	2	86066267	86116137	1.70481	1.47097e-08	1.70457e-06	ST3GAL5	UP
ENSG00000007944	6	16129356	16148479	1.70117	3.67936e-06	0.000232201	MYLIP	UP
ENSG00000140945	16	82660408	83830204	1.6971	3.535e-06	0.000224625	CDH13	UP
ENSG00000142156	21	47401651	47424964	1.69316	9.72354e-08	9.14331e-06	COL6A1	UP
ENSG00000139278	12	75874460	75897633	1.69038	2.89486e-08	3.13034e-06	GLIPR1	UP
ENSG00000076641	8	81880045	82024303	1.68994	0.00233951	0.0476955	PAG1	UP
ENSG00000254615	8	107282372	107285127	1.6895	2.7933e-05	0.00131094	RP11-395G23.3	UP
ENSG00000183798	20	39988606	39995467	1.68606	3.68658e-07	2.92569e-05	EMILIN3	UP
ENSG00000204520	6	31371356	31383092	1.6828	0.00042297	0.0127588	MICA	UP
ENSG00000107104	9	470291	746105	1.67997	0.00178426	0.0386785	KANK1	UP
ENSG00000120658	13	43787654	44361044	1.6796	3.05572e-05	0.00140906	ENOX1	UP
ENSG00000146242	6	83072923	83080545	1.67653	0.000103425	0.00401773	TPBG	UP
ENSG00000204262	2	189896622	190044605	1.66866	5.96784e-12	1.28315e-09	COL5A2	UP
ENSG00000139946	14	56584532	56768244	1.66797	0.00246334	0.0495643	PELI2	UP
ENSG00000071205	4	148653214	148993931	1.66717	9.22075e-06	0.000508958	ARHGAP10	UP
ENSG00000260025	2	36581892	36582257	1.66216	0.00168523	0.0368776	RP11-490M8.1	UP
ENSG00000146376	6	129897277	130031370	1.66174	0.00106343	0.0258056	ARHGAP18	UP
ENSG00000103485	16	29674600	29710020	1.66003	6.73915e-05	0.00278777	QPRT	UP
ENSG00000175352	11	9002123	9025596	1.64993	0.000469545	0.0138034	NRIP3	UP
ENSG00000110090	11	68522088	68611878	1.64764	7.23679e-07	5.37412e-05	CPT1A	UP
ENSG00000105329	19	41807492	41859816	1.64653	7.14308e-05	0.00291573	TGFB1	UP
ENSG00000198963	9	77112281	77308093	1.64626	0.000368027	0.0113231	RORB	UP
ENSG00000183762	22	29469066	29564321	1.64346	5.10722e-06	0.000304638	KREMEN1	UP
ENSG00000131378	3	16355081	16555533	1.64004	6.48192e-05	0.00269948	RFTN1	UP
ENSG00000204381	11	111411005	111432264	1.63616	0.00122006	0.0289233	LAYN	UP
ENSG00000110002	11	123986069	124018428	1.62599	0.000310555	0.00993508	VWA5A	UP
ENSG00000154511	1	93307724	93427057	1.61793	1.52495e-05	0.000774668	FAM69A	UP
ENSG00000150938	2	36583069	36778278	1.61607	2.79367e-07	2.33745e-05	CRIM1	UP
ENSG00000136205	7	47314752	47622156	1.61534	1.59837e-07	1.43473e-05	TNS3	UP
ENSG00000162433	1	65613232	65697828	1.61163	0.00163858	0.0362428	AK4	UP
ENSG00000198729	6	150464212	150571493	1.60929	0.00118686	0.0282812	PPP1R14C	UP
ENSG00000163947	3	56761446	57113357	1.60678	0.00156775	0.0350112	ARHGEF3	UP
ENSG00000171877	15	44162962	44487450	1.60466	0.00111592	0.0268678	FRMD5	UP
ENSG00000103381	16	12756919	12897874	1.60181	9.82323e-07	7.23671e-05	CPPED1	UP
ENSG00000104213	8	17433942	17501580	1.59917	0.00188328	0.0403053	PDGFRL	UP
ENSG00000182902	22	18043139	18073760	1.59731	0.000346136	0.0107751	SLC25A18	UP
ENSG00000197177	10	134884433	134945179	1.59487	0.000522351	0.0150919	GPR123	UP
ENSG00000152092	1	176826438	177134109	1.58893	0.00187878	0.0403003	ASTN1	UP
ENSG00000182253	15	99638420	99675798	1.58649	2.68856e-05	0.00127472	SYNM	UP
ENSG00000152661	6	121756838	121770873	1.58377	4.345e-06	0.000266922	GJA1	UP
ENSG00000107338	9	37919131	38069210	1.57883	2.93944e-05	0.00135883	SHB	UP
ENSG00000137868	15	74471807	74504608	1.57374	0.000799228	0.0208442	STRA6	UP
ENSG00000099139	9	78505560	78977255	1.55609	4.39898e-06	0.000267571	PCSK5	UP
ENSG00000168615	8	38854388	38962663	1.55499	1.46071e-08	1.70457e-06	ADAM9	UP
ENSG00000159200	21	35885440	35987441	1.54108	3.52475e-08	3.66158e-06	RCAN1	UP
ENSG00000107611	10	16865963	17171830	1.53912	0.000706326	0.0191787	CUBN	UP
ENSG00000213468	X	130836678	130964671	1.53717	0.0010285	0.0250896	RP11-453F18__B.1	UP
ENSG00000134769	18	32073254	32471808	1.53174	0.000881047	0.022317	DTNA	UP
ENSG00000124406	4	42410390	42659122	1.53021	8.21992e-06	0.000459198	ATP8A1	UP
ENSG00000152952	3	145787227	145881440	1.52574	0.00156975	0.0350137	PLOD2	UP
ENSG00000123240	10	13141449	13180291	1.52554	0.000478985	0.0140141	OPTN	UP
ENSG00000139263	12	59265931	59314303	1.52545	0.000322135	0.0102172	LRIG3	UP
ENSG00000248383	5	140306302	140391929	1.52309	4.13788e-05	0.0018261	PCDHAC1	UP
ENSG00000227036	17	70319264	70636611	1.52233	3.64537e-05	0.00163212	LINC00511	UP
ENSG00000143473	1	210856555	211307457	1.51947	0.000923603	0.0230788	KCNH1	UP
ENSG00000243232	5	140345820	140391936	1.51384	0.00054889	0.015724	PCDHAC2	UP
ENSG00000250588	3	158680024	159615155	1.51344	0.000673771	0.0184028	IQCJ-SCHIP1	UP
ENSG00000116675	1	65713902	65881552	1.5113	0.00110562	0.0266893	DNAJC6	UP
ENSG00000179841	14	64932217	64941221	1.49785	0.000281728	0.00917154	AKAP5	UP
ENSG00000107282	9	72042446	72287222	1.4969	3.19562e-05	0.00146263	APBA1	UP
ENSG00000115738	2	8818975	8824583	1.49626	0.00159241	0.0354256	ID2	UP
ENSG00000146122	6	39760142	39872648	1.49322	0.00151077	0.0341929	DAAM2	UP
ENSG00000160216	21	45285067	45406417	1.4919	1.0885e-08	1.32418e-06	AGPAT3	UP
ENSG00000165443	10	60936350	61007534	1.48756	0.000753567	0.0199345	PHYHIPL	UP
ENSG00000136274	7	45120037	45128513	1.48652	0.000911476	0.0228066	NACAD	UP
ENSG00000127415	4	980785	998316	1.48357	0.000443978	0.0132413	IDUA	UP
ENSG00000250786	5	9546312	9550721	1.48287	0.000338801	0.0106363	SNHG18	UP
ENSG00000196353	3	131252399	132004254	1.47923	0.000143101	0.00525018	CPNE4	UP
ENSG00000116285	1	8064464	8086368	1.47315	0.00149731	0.0339715	ERRFI1	UP
ENSG00000114529	3	111805182	111849851	1.46944	6.87743e-06	0.000401169	C3orf52	UP
ENSG00000143013	1	87794151	87814606	1.46663	4.92009e-08	4.89125e-06	LMO4	UP
ENSG00000119632	14	94594116	94596590	1.46445	0.00093307	0.0232213	IFI27L2	UP
ENSG00000134363	5	52776239	52782964	1.46369	0.000553123	0.0157836	FST	UP
ENSG00000132849	1	62208149	62629592	1.46027	0.00225217	0.0464269	INADL	UP
ENSG00000223509	15	32812049	32829127	1.45438	0.00167387	0.0367158	RP11-632K20.7	UP
ENSG00000182534	17	74668633	74707098	1.45267	1.83036e-05	0.000904949	MXRA7	UP
ENSG00000092758	20	61447596	61472511	1.4523	0.00214593	0.0445347	COL9A3	UP
ENSG00000104450	8	101170134	101271506	1.43248	0.00235951	0.047892	SPAG1	UP
ENSG00000043143	5	133860003	133918918	1.41521	0.00166382	0.0365824	JADE2	UP
ENSG00000171867	20	4666882	4682236	1.41165	0.000436708	0.0130984	PRNP	UP
ENSG00000137941	1	84330711	84464833	1.40877	2.28792e-05	0.00109885	TTLL7	UP
ENSG00000102034	X	129198849	129244691	1.40834	0.00231617	0.0473241	ELF4	UP
ENSG00000106366	7	100770370	100782547	1.38996	0.0015651	0.0350112	SERPINE1	UP
ENSG00000114166	3	20081515	20195896	1.38901	5.84171e-05	0.0024775	KAT2B	UP
ENSG00000198756	1	183898796	184006863	1.38226	5.75193e-07	4.37691e-05	COLGALT2	UP
ENSG00000095637	10	97071528	97321171	1.38076	0.00087878	0.0222902	SORBS1	UP
ENSG00000164949	8	95261481	95274578	1.38033	0.000437063	0.0130984	GEM	UP
ENSG00000165912	11	47199076	47207994	1.3796	0.000658017	0.0180525	PACSIN3	UP
ENSG00000131759	17	38465444	38513094	1.37308	1.48319e-05	0.000762921	RARA	UP
ENSG00000134247	1	117452679	117532980	1.37071	2.14557e-07	1.86262e-05	PTGFRN	UP
ENSG00000105810	7	92234235	92465908	1.3704	4.81749e-06	0.000289221	CDK6	UP
ENSG00000047365	4	35949843	36246131	1.36286	0.000745636	0.0198097	ARAP2	UP
ENSG00000152932	5	57878048	58155213	1.36241	0.00201383	0.0424121	RAB3C	UP
ENSG00000184500	3	93591881	93692910	1.35783	0.000440608	0.0131833	PROS1	UP
ENSG00000185634	15	49115932	49255641	1.35733	0.00108021	0.0261784	SHC4	UP
ENSG00000178031	9	18473892	18910948	1.35176	0.000358442	0.0110835	ADAMTSL1	UP
ENSG00000008196	6	50786436	50815326	1.34469	0.00203469	0.0428026	TFAP2B	UP
ENSG00000125868	20	17550508	17590564	1.33806	5.70845e-07	4.36761e-05	DSTN	UP
ENSG00000136603	3	170075466	170114623	1.33493	0.000316192	0.0100979	SKIL	UP
ENSG00000172175	18	56338618	56417371	1.33431	0.000257064	0.00850333	MALT1	UP
ENSG00000174306	20	39807088	39946312	1.3319	6.64313e-05	0.00275422	ZHX3	UP
ENSG00000138821	4	103172198	103352415	1.33118	1.64315e-05	0.000823401	SLC39A8	UP
ENSG00000026025	10	17270258	17279592	1.32691	2.88449e-05	0.0013445	VIM	UP
ENSG00000142192	21	27252861	27543446	1.32591	3.09568e-06	0.000200148	APP	UP
ENSG00000167702	8	145691426	145699585	1.32479	0.00150445	0.0340918	KIFC2	UP
ENSG00000138814	4	101944566	102269435	1.32181	2.26316e-05	0.0010898	PPP3CA	UP
ENSG00000169213	1	52373628	52456436	1.32001	0.00176687	0.0383962	RAB3B	UP
ENSG00000226210	12	73725	91218	1.31961	7.82522e-05	0.00316622	ABC7-42389800N19.1	UP
ENSG00000122694	9	36136732	36163910	1.31808	0.000716397	0.0192408	GLIPR2	UP
ENSG00000005059	4	110481361	110609874	1.31581	0.00228311	0.0468558	CCDC109B	UP
ENSG00000104447	8	116420724	116821899	1.31461	0.000442083	0.0132061	TRPS1	UP
ENSG00000164649	7	21940518	21985702	1.30969	3.14766e-07	2.56982e-05	CDCA7L	UP
ENSG00000182871	21	46825052	46933634	1.30598	0.000240163	0.00805215	COL18A1	UP
ENSG00000031081	3	119013220	119139561	1.30054	3.10399e-05	0.00142776	ARHGAP31	UP
ENSG00000155511	5	152869175	153193429	1.29674	0.00059142	0.0165696	GRIA1	UP
ENSG00000075426	2	28615315	28640179	1.29068	0.00064844	0.0179138	FOSL2	UP
ENSG00000136052	12	105196331	105352522	1.29029	0.00197711	0.0417815	SLC41A2	UP
ENSG00000077264	X	110187513	110470589	1.28555	0.00103406	0.0251921	PAK3	UP
ENSG00000170647	11	100862811	100864663	1.28454	0.000309427	0.00991615	TMEM133	UP
ENSG00000172348	6	46188475	46459709	1.28206	0.000463167	0.0136812	RCAN2	UP
ENSG00000063438	5	304291	438406	1.2813	0.00245305	0.049411	AHRR	UP
ENSG00000147010	X	19552093	19905719	1.28078	0.00212251	0.0442662	SH3KBP1	UP
ENSG00000085063	11	33719807	33757991	1.27736	4.13241e-07	3.26549e-05	CD59	UP
ENSG00000175662	17	17746828	17875736	1.2688	3.30276e-05	0.00150053	TOM1L2	UP
ENSG00000125945	1	23685941	23695935	1.26047	0.00010757	0.00416125	ZNF436	UP
ENSG00000182580	3	184279572	184300197	1.25795	0.000189769	0.00664587	EPHB3	UP
ENSG00000126458	19	50138549	50143458	1.25625	0.00172128	0.0375775	RRAS	UP
ENSG00000144746	3	69134095	69155217	1.25585	7.29006e-06	0.000421252	ARL6IP5	UP
ENSG00000106484	7	130126012	130146133	1.25574	0.00034729	0.0107929	MEST	UP
ENSG00000156103	8	89044237	89340254	1.25451	7.53935e-06	0.000432951	MMP16	UP
ENSG00000206432	18	5882071	5895954	1.25285	0.000375124	0.0115223	TMEM200C	UP
ENSG00000145476	4	187112674	187134610	1.25183	0.000214497	0.00740269	CYP4V2	UP
ENSG00000091592	17	5402747	5522744	1.25137	0.00185307	0.039936	NLRP1	UP
ENSG00000118508	6	146864829	146876101	1.24972	0.000709011	0.0191977	RAB32	UP
ENSG00000159128	21	34775202	34851655	1.24965	1.07625e-05	0.000578517	IFNGR2	UP
ENSG00000143061	1	117117031	117210375	1.24923	4.80985e-07	3.72129e-05	IGSF3	UP
ENSG00000184903	7	110303110	111202573	1.24614	0.000265042	0.00870496	IMMP2L	UP
ENSG00000125170	16	57505863	57521239	1.2418	0.0013771	0.03183	DOK4	UP
ENSG00000150551	2	133402426	133429152	1.24093	0.000719021	0.0192408	LYPD1	UP
ENSG00000123989	2	220403669	220408509	1.2397	8.08676e-06	0.000453128	CHPF	UP
ENSG00000006468	7	13930853	14031050	1.23758	0.000801771	0.0208575	ETV1	UP
ENSG00000136237	7	22157856	22396763	1.23398	0.0018974	0.0405605	RAPGEF5	UP
ENSG00000133121	13	33677272	33924767	1.23329	0.000173327	0.0062112	STARD13	UP
ENSG00000104725	8	24808468	24814624	1.23298	4.08563e-06	0.000253515	NEFL	UP
ENSG00000181104	5	76011868	76031606	1.23199	0.000981808	0.0242126	F2R	UP
ENSG00000165895	11	100558384	100862668	1.23139	1.14045e-05	0.000605977	ARHGAP42	UP
ENSG00000100473	14	31343720	31364271	1.22518	0.00243205	0.0490415	COCH	UP
ENSG00000065054	16	2075357	2089027	1.21622	0.000228019	0.00770804	SLC9A3R2	UP
ENSG00000197044	19	11877815	11894893	1.21544	0.000998951	0.0244657	ZNF441	UP
ENSG00000160199	21	44394620	44453691	1.20972	3.48704e-05	0.00156883	PKNOX1	UP
ENSG00000183688	17	289769	295730	1.20964	3.13194e-05	0.00143704	FAM101B	UP
ENSG00000197712	4	38869298	38947360	1.209	0.00177104	0.038437	FAM114A1	UP
ENSG00000140511	15	89420519	89438857	1.20667	0.0018574	0.0399827	HAPLN3	UP
ENSG00000261685	16	50679720	50683160	1.20509	0.000898353	0.0226006	RP11-401P9.4	UP
ENSG00000149294	11	112831997	113149158	1.19611	0.00205612	0.0431551	NCAM1	UP
ENSG00000049323	2	33172039	33624576	1.19282	0.000305541	0.00982566	LTBP1	UP
ENSG00000173559	2	192542794	192561385	1.18876	0.000389073	0.0118134	NABP1	UP
ENSG00000137502	11	82684175	82782965	1.18559	0.00078256	0.0205041	RAB30	UP
ENSG00000091436	2	173940163	174132738	1.1846	0.00132756	0.0309545	MLTK	UP
ENSG00000104763	8	17913934	17942494	1.18419	0.000178172	0.00634795	ASAH1	UP
ENSG00000163513	3	30647994	30735634	1.18099	0.00117542	0.0280448	TGFBR2	UP
ENSG00000166780	16	15528152	15718885	1.18061	0.00098207	0.0242126	C16orf45	UP
ENSG00000035862	17	76849059	76921469	1.1796	0.00117411	0.0280448	TIMP2	UP
ENSG00000148484	10	16632610	16859527	1.16908	0.00151533	0.0342322	RSU1	UP
ENSG00000110013	11	124503009	124565603	1.16905	0.000587734	0.0164913	SIAE	UP
ENSG00000224531	6	11094266	11138964	1.16627	0.000758409	0.0200053	SMIM13	UP
ENSG00000100196	22	38864067	38879452	1.16426	0.00134112	0.0311933	KDELR3	UP
ENSG00000172380	1	68167149	68299150	1.16253	0.000181803	0.00645551	GNG12	UP
ENSG00000136830	9	130267618	130341268	1.15746	0.00209205	0.0438098	FAM129B	UP
ENSG00000183023	2	40324410	40838193	1.15507	0.00011954	0.00453145	SLC8A1	UP
ENSG00000167107	17	48503519	48552206	1.15438	0.00108437	0.0262449	ACSF2	UP
ENSG00000187678	5	141689992	141706020	1.15239	0.000322992	0.0102268	SPRY4	UP
ENSG00000102290	X	91034260	91878229	1.15203	0.000716464	0.0192408	PCDH11X	UP
ENSG00000102385	X	100474758	100519486	1.15043	0.000114127	0.0043692	DRP2	UP
ENSG00000005249	7	106685094	106802256	1.1504	0.00158152	0.0352336	PRKAR2B	UP
ENSG00000139182	12	7282294	7311541	1.14951	5.06733e-05	0.00218925	CLSTN3	UP
ENSG00000147862	9	14081842	14398982	1.14243	0.00011634	0.00443765	NFIB	UP
ENSG00000112182	6	90636248	91006627	1.14234	0.000598984	0.0167561	BACH2	UP
ENSG00000120885	8	27454434	27472548	1.14119	0.00247171	0.0496787	CLU	UP
ENSG00000072195	2	220299568	220363009	1.14029	0.00016471	0.00592539	SPEG	UP
ENSG00000118292	1	150240600	150253327	1.13787	0.0023584	0.047892	C1orf54	UP
ENSG00000010818	6	143072604	143266338	1.13409	0.000723783	0.0193124	HIVEP2	UP
ENSG00000140682	16	31482906	31489281	1.13251	6.81455e-05	0.00281268	TGFB1I1	UP
ENSG00000135916	2	231729354	231743963	1.13117	0.000128132	0.00479613	ITM2C	UP
ENSG00000196507	X	102862379	102884618	1.12399	0.00125242	0.0295765	TCEAL3	UP
ENSG00000129675	X	135747706	135864247	1.1149	0.000799196	0.0208442	ARHGEF6	UP
ENSG00000162734	1	160175127	160185166	1.11479	6.22415e-05	0.00260386	PEA15	UP
ENSG00000153208	2	112656056	112787138	1.11469	0.00149499	0.0339604	MERTK	UP
ENSG00000134352	5	55230923	55290821	1.11278	2.88392e-05	0.0013445	IL6ST	UP
ENSG00000162627	1	99127236	99226056	1.1064	0.00164061	0.0362444	SNX7	UP
ENSG00000111145	12	96588160	96663613	1.0972	0.000926524	0.023093	ELK3	UP
ENSG00000182985	11	115039938	115375675	1.09387	0.000208173	0.00720847	CADM1	UP
ENSG00000167972	16	2325882	2390747	1.08951	0.00142292	0.0326441	ABCA3	UP
ENSG00000138604	15	69452923	69564556	1.08898	0.000782863	0.0205041	GLCE	UP
ENSG00000120875	8	29190581	29208185	1.08055	0.000911162	0.0228066	DUSP4	UP
ENSG00000089472	X	65382391	65488709	1.07972	0.00031873	0.010144	HEPH	UP
ENSG00000197147	1	89990395	90063423	1.07015	8.94002e-05	0.00353226	LRRC8B	UP
ENSG00000146072	6	47199268	47277641	1.0688	0.000748754	0.019864	TNFRSF21	UP
ENSG00000182319	8	8175258	8244008	1.06329	0.00147902	0.0336805	SGK223	UP
ENSG00000197594	6	132129156	132216295	1.06311	0.00128479	0.0302252	ENPP1	UP
ENSG00000205542	X	12993227	12995346	1.06216	0.000844506	0.0216793	TMSB4X	UP
ENSG00000137449	4	15004298	15071777	1.05964	0.000480538	0.0140373	CPEB2	UP
ENSG00000171617	5	73923234	73937249	1.05907	7.19214e-06	0.000416896	ENC1	UP
ENSG00000164733	8	11700033	11726957	1.05414	0.000556564	0.0158574	CTSB	UP
ENSG00000136193	7	29959719	30029905	1.05328	0.000112317	0.00430882	SCRN1	UP
ENSG00000155090	8	103661007	103668130	1.05047	0.00164526	0.0363037	KLF10	UP
ENSG00000103876	15	80444832	80479288	1.04933	0.0016284	0.0360795	FAH	UP
ENSG00000107779	10	88516407	88692595	1.04467	0.000300477	0.00969653	BMPR1A	UP
ENSG00000155304	21	15743436	15755805	1.04433	0.000863656	0.0221189	HSPA13	UP
ENSG00000269728	3	179113877	179115965	1.03416	0.00106193	0.025803	RP11-145M9.4	UP
ENSG00000124570	6	2948393	2972090	1.02705	0.000249536	0.00829886	SERPINB6	UP
ENSG00000160191	21	44073746	44195619	1.01424	0.000650134	0.017916	PDE9A	UP
ENSG00000205670	21	35747779	35780164	1.01326	0.00162724	0.0360795	SMIM11	UP
ENSG00000162729	1	160061130	160068733	1.00904	0.0012146	0.0288309	IGSF8	UP
ENSG00000039560	5	34656342	34832732	1.00526	0.000884109	0.022364	RAI14	UP
ENSG00000145362	4	113739265	114304896	1.00319	0.000120222	0.00454606	ANK2	UP
ENSG00000151135	12	107349497	107372556	1.00081	0.00061554	0.0171933	C12orf23	UP
ENSG00000147100	X	73641085	73753752	0.997466	0.000364925	0.0112464	SLC16A2	UP
ENSG00000142166	21	34696734	34732168	0.987132	0.000357486	0.0110725	IFNAR1	UP
ENSG00000183255	21	46269500	46293752	0.983282	0.000182946	0.00646099	PTTG1IP	UP
ENSG00000145390	4	120133742	120216672	0.982647	0.00154386	0.034645	USP53	UP
ENSG00000137831	15	70946893	71055932	0.979623	0.000552068	0.0157779	UACA	UP
ENSG00000108828	17	41166622	41177140	0.977372	0.000642051	0.0177993	VAT1	UP
ENSG00000115993	2	202241930	202316302	0.975105	0.00212581	0.0442662	TRAK2	UP
ENSG00000136068	3	57994127	58157982	0.974638	0.0012869	0.0302365	FLNB	UP
ENSG00000160310	21	48055079	48085036	0.970824	0.00011008	0.00424059	PRMT2	UP
ENSG00000114450	3	179116990	179169378	0.966236	0.00135494	0.0313962	GNB4	UP
ENSG00000176871	12	118470712	118500235	0.966118	0.000116395	0.00443765	WSB2	UP
ENSG00000071073	2	99235569	99347589	0.963404	0.000587641	0.0164913	MGAT4A	UP
ENSG00000155366	1	113243728	113250056	0.954944	0.000283943	0.00922741	RHOC	UP
ENSG00000109265	4	57036361	57194791	0.954652	0.00153168	0.03451	KIAA1211	UP
ENSG00000131018	6	152442819	152958936	0.953594	0.00241662	0.0487836	SYNE1	UP
ENSG00000165102	8	42995556	43057998	0.95031	0.00143597	0.0328214	HGSNAT	UP
ENSG00000187653	4	91759652	91760263	0.937014	0.000271194	0.00888241	TMSB4XP8	UP
ENSG00000058668	1	203595689	203713209	0.936829	0.00077935	0.0204992	ATP2B4	UP
ENSG00000114353	3	50263724	50296787	0.934215	0.00015158	0.00551745	GNAI2	UP
ENSG00000137962	1	94614544	94740624	0.923639	0.00140681	0.0323393	ARHGAP29	UP
ENSG00000156256	21	30396950	30426809	0.923125	0.00232542	0.0474606	USP16	UP
ENSG00000154640	21	18965971	18985265	0.91987	0.00182603	0.0393993	BTG3	UP
ENSG00000170113	15	23043277	23100005	0.91972	0.00208789	0.0437723	NIPA1	UP
ENSG00000134569	11	46878419	46940193	0.911871	0.000471446	0.0138373	LRP4	UP
ENSG00000111670	12	102139275	102224716	0.910491	0.00132462	0.0309271	GNPTAB	UP
ENSG00000148120	9	97488983	97849441	0.907666	0.000959127	0.0237738	C9orf3	UP
ENSG00000119669	14	77490888	77495034	0.9054	0.00134836	0.0312829	IRF2BPL	UP
ENSG00000236609	7	6655248	6663921	0.901138	0.00176024	0.0383376	ZNF853	UP
ENSG00000100612	14	60610838	60636574	0.900917	0.000890334	0.0224907	DHRS7	UP
ENSG00000103647	15	68871308	69020145	0.877986	0.000829729	0.0213982	CORO2B	UP
ENSG00000102580	13	96329393	96447243	0.873113	0.000379599	0.0116019	DNAJC3	UP
ENSG00000182670	21	38445526	38575413	0.861366	0.000644381	0.0178372	TTC3	UP
ENSG00000034677	8	101269288	101348446	0.857966	0.00248039	0.049799	RNF19A	UP
ENSG00000138760	4	77079890	77135046	0.856228	0.000784278	0.0205121	SCARB2	UP
ENSG00000142168	21	33031935	33041244	0.85387	0.000709102	0.0191977	SOD1	UP
ENSG00000182197	8	118806729	119124092	0.83272	0.000909296	0.0228066	EXT1	UP
ENSG00000168461	18	9708162	9862548	0.83095	0.00109612	0.0264945	RAB31	UP
ENSG00000137563	8	63927638	63951730	0.819079	0.00171741	0.0375374	GGH	UP
ENSG00000164983	8	125324231	125384933	0.814866	0.00226064	0.0465496	TMEM65	UP
ENSG00000197324	14	23340822	23350789	0.808452	0.00210753	0.0440342	LRP10	UP
ENSG00000014216	11	64948037	64979477	0.800596	0.00130967	0.0306545	CAPN1	UP
ENSG00000113140	5	151040657	151066726	0.796421	0.00156722	0.0350112	SPARC	UP
ENSG00000162434	1	65298912	65432187	0.789492	0.0019176	0.0408035	JAK1	UP
ENSG00000100580	14	77801364	77843452	0.772048	0.00236575	0.0479661	TMED8	UP
ENSG00000126247	19	36630477	36641255	0.757268	0.00239377	0.0484811	CAPNS1	UP
ENSG00000145349	4	114372188	114683083	0.738921	0.00200101	0.0421901	CAMK2D	UP
ENSG00000110492	11	46402306	46405375	-0.806145	0.00138528	0.0319392	MDK	DOWN
ENSG00000146830	7	100277130	100287071	-0.830398	0.00190166	0.0406045	GIGYF1	DOWN
ENSG00000147509	8	54764368	54871863	-0.902456	0.00240181	0.0485907	RGS20	DOWN
ENSG00000142089	11	319669	327537	-0.907087	0.000475463	0.0139331	IFITM3	DOWN
ENSG00000122756	9	34551430	34590121	-0.908096	0.00172722	0.0376627	CNTFR	DOWN
ENSG00000112759	6	44187242	44201888	-0.920137	0.00153758	0.034546	SLC29A1	DOWN
ENSG00000149269	11	77032752	77185680	-0.929364	0.000745353	0.0198097	PAK1	DOWN
ENSG00000196159	4	126237554	126414087	-0.955067	0.000660581	0.018096	FAT4	DOWN
ENSG00000203952	X	133371077	133380237	-0.956447	0.00186284	0.0400531	CCDC160	DOWN
ENSG00000153094	2	111876955	111926024	-0.968171	0.0013842	0.0319392	BCL2L11	DOWN
ENSG00000110675	11	107461817	107537505	-0.996444	0.00216914	0.0449156	ELMOD1	DOWN
ENSG00000165349	X	70145432	70150975	-1.01885	0.00217469	0.0449802	SLC7A3	DOWN
ENSG00000172123	17	33738079	33760302	-1.02068	0.000206033	0.00714775	SLFN12	DOWN
ENSG00000159217	17	47074774	47133012	-1.02813	0.00191101	0.0407103	IGF2BP1	DOWN
ENSG00000186354	9	91605778	91611055	-1.08383	0.000639864	0.0177653	C9orf47	DOWN
ENSG00000008394	12	16500076	16762193	-1.11788	0.000399033	0.0120959	MGST1	DOWN
ENSG00000141401	18	11981024	12030876	-1.12715	0.000548875	0.015724	IMPA2	DOWN
ENSG00000206503	6	29909037	29913661	-1.13303	0.00142762	0.0327115	HLA-A	DOWN
ENSG00000170549	5	3596168	3601517	-1.15516	5.21577e-05	0.0022429	IRX1	DOWN
ENSG00000146414	6	146185381	146285559	-1.16259	7.93925e-06	0.000449588	SHPRH	DOWN
ENSG00000103460	16	52471917	52581714	-1.16848	0.000382764	0.0116794	TOX3	DOWN
ENSG00000114656	3	128628709	128721533	-1.1787	0.00205078	0.0430919	KIAA1257	DOWN
ENSG00000105825	7	93514709	93520303	-1.17961	1.32407e-05	0.000687737	TFPI2	DOWN
ENSG00000140022	14	81727000	81902809	-1.18845	0.000582614	0.0163974	STON2	DOWN
ENSG00000137135	9	35658872	35675863	-1.19358	0.000219821	0.00752725	ARHGEF39	DOWN
ENSG00000184613	12	44902058	45315631	-1.20376	0.000710766	0.0192119	NELL2	DOWN
ENSG00000206120	3	167967310	168548387	-1.22276	0.00140788	0.0323393	EGFEM1P	DOWN
ENSG00000164663	6	41757634	41863099	-1.24668	0.000831335	0.0214098	USP49	DOWN
ENSG00000196562	20	46285092	46415360	-1.25474	5.98755e-05	0.00252776	SULF2	DOWN
ENSG00000146197	6	35182190	35220856	-1.25645	0.00162925	0.0360795	SCUBE3	DOWN
ENSG00000198597	19	30719197	31204445	-1.25655	5.40214e-05	0.0023068	ZNF536	DOWN
ENSG00000134775	18	33877677	34360018	-1.27065	3.28255e-07	2.65055e-05	FHOD3	DOWN
ENSG00000144152	2	112895962	112945791	-1.28187	0.000332799	0.0104835	FBLN7	DOWN
ENSG00000133107	13	38210773	38444562	-1.28595	0.00209461	0.0438138	TRPC4	DOWN
ENSG00000180263	12	95470525	95611258	-1.28661	0.000149753	0.0054617	FGD6	DOWN
ENSG00000261496	4	86933449	86935027	-1.28848	0.000826255	0.0213682	RP13-514E23.1	DOWN
ENSG00000165300	13	88324870	88331871	-1.30096	0.00216431	0.0448657	SLITRK5	DOWN
ENSG00000129595	5	111478138	111755013	-1.3011	0.00153411	0.03451	EPB41L4A	DOWN
ENSG00000163661	3	157154578	157161417	-1.31913	7.57253e-07	5.60095e-05	PTX3	DOWN
ENSG00000106278	7	121513143	121702090	-1.33806	6.8882e-05	0.00283674	PTPRZ1	DOWN
ENSG00000099954	22	17840837	18037850	-1.34059	3.21592e-05	0.00146829	CECR2	DOWN
ENSG00000182263	2	164449906	164592522	-1.34797	0.00164893	0.0363199	FIGN	DOWN
ENSG00000196876	12	51984050	52206648	-1.34801	0.000297101	0.00960436	SCN8A	DOWN
ENSG00000162522	1	33207486	33240571	-1.35188	0.00052938	0.0152473	KIAA1522	DOWN
ENSG00000198053	20	1875154	1920543	-1.36993	0.00198332	0.0418648	SIRPA	DOWN
ENSG00000109255	4	56461396	56502865	-1.3909	1.00055e-05	0.000544154	NMU	DOWN
ENSG00000102098	X	18257434	18372847	-1.39411	1.66086e-07	1.48362e-05	SCML2	DOWN
ENSG00000247137	11	82895533	82904836	-1.40077	0.00159397	0.0354256	RP11-727A23.5	DOWN
ENSG00000179294	17	36827961	36831187	-1.4226	0.00115276	0.027611	C17orf96	DOWN
ENSG00000196935	12	64238073	64541613	-1.4272	0.000756764	0.0199904	SRGAP1	DOWN
ENSG00000157978	1	25870071	25895377	-1.42937	0.000561192	0.0159491	LDLRAP1	DOWN
ENSG00000035664	15	64199235	64364232	-1.43195	0.00188087	0.0403003	DAPK2	DOWN
ENSG00000069702	1	92145902	92371892	-1.43806	0.000224646	0.00764996	TGFBR3	DOWN
ENSG00000003402	2	201980827	202041410	-1.44266	0.000271406	0.00888241	CFLAR	DOWN
ENSG00000107242	9	71320575	71624092	-1.44929	2.62727e-06	0.000175382	PIP5K1B	DOWN
ENSG00000140836	16	72816784	73093597	-1.45715	1.62316e-05	0.000815595	ZFHX3	DOWN
ENSG00000126882	9	134133463	134151934	-1.45827	0.000287548	0.00932815	FAM78A	DOWN
ENSG00000101115	20	50400581	50419059	-1.4657	2.29658e-05	0.00110016	SALL4	DOWN
ENSG00000174498	15	65619465	65670378	-1.47031	1.02017e-05	0.000553197	IGDCC3	DOWN
ENSG00000179406	7	65841031	65866325	-1.47352	0.00192707	0.0409579	LINC00174	DOWN
ENSG00000120798	12	95414005	95467479	-1.48198	1.82932e-08	2.03771e-06	NR2C1	DOWN
ENSG00000100307	22	39516172	39548679	-1.48235	0.00226496	0.0465606	CBX7	DOWN
ENSG00000137142	9	38408991	38424444	-1.48321	2.2417e-05	0.00108228	IGFBPL1	DOWN
ENSG00000138722	4	90800683	90875780	-1.50272	0.000127206	0.00477113	MMRN1	DOWN
ENSG00000164362	5	1253262	1295184	-1.50894	0.000679165	0.0185137	TERT	DOWN
ENSG00000153551	3	32433163	32524559	-1.50908	1.39739e-07	1.29196e-05	CMTM7	DOWN
ENSG00000138735	4	120415550	120550146	-1.53258	0.000108205	0.00417707	PDE5A	DOWN
ENSG00000138696	4	95679119	96079599	-1.54151	0.000409002	0.0123778	BMPR1B	DOWN
ENSG00000256304	12	122806669	122808883	-1.5482	1.45134e-06	0.000102823	RP11-512M8.3	DOWN
ENSG00000263426	6	28945252	28945547	-1.55407	0.000998611	0.0244657	RN7SL471P	DOWN
ENSG00000240184	5	140855580	140892542	-1.5586	5.09903e-05	0.00219781	PCDHGC3	DOWN
ENSG00000175161	3	85008132	86123579	-1.56959	0.00034105	0.0106887	CADM2	DOWN
ENSG00000258631	15	94133096	94304028	-1.56992	0.000902137	0.022665	RP11-739G5.1	DOWN
ENSG00000187772	6	105404923	105531207	-1.57111	0.000385055	0.0117106	LIN28B	DOWN
ENSG00000228203	2	7052408	7058840	-1.57565	0.000376256	0.0115379	RNF144A-AS1	DOWN
ENSG00000118495	6	144261437	144385735	-1.58683	0.000254101	0.0084204	PLAGL1	DOWN
ENSG00000196208	2	11674242	11782914	-1.58783	0.000136496	0.00504788	GREB1	DOWN
ENSG00000109339	4	86936276	87515284	-1.5896	1.53563e-07	1.39193e-05	MAPK10	DOWN
ENSG00000197558	7	149473131	149531068	-1.59429	7.8134e-06	0.000444546	SSPO	DOWN
ENSG00000169184	22	28144265	28197486	-1.60141	0.000265034	0.00870496	MN1	DOWN
ENSG00000162551	1	21835858	21904905	-1.613	0.00151621	0.0342322	ALPL	DOWN
ENSG00000121057	17	55162453	55198710	-1.62691	1.96718e-08	2.17815e-06	AKAP1	DOWN
ENSG00000134258	1	117686209	117753556	-1.63326	0.0019334	0.0410315	VTCN1	DOWN
ENSG00000106538	7	150035408	150038763	-1.64519	4.77531e-05	0.00207278	RARRES2	DOWN
ENSG00000176170	17	74372665	74383941	-1.64723	0.00023244	0.00784314	SPHK1	DOWN
ENSG00000101460	20	33134658	33148149	-1.6541	0.00181439	0.0392522	MAP1LC3A	DOWN
ENSG00000185885	11	313506	315272	-1.65985	0.000260009	0.00857009	IFITM1	DOWN
ENSG00000150244	11	55029658	55038595	-1.67913	0.000288421	0.0093401	TRIM48	DOWN
ENSG00000204164	10	48901102	48950972	-1.68014	0.000319718	0.0101579	BMS1P5	DOWN
ENSG00000112773	6	82201156	82462491	-1.71506	0.000183092	0.00646099	FAM46A	DOWN
ENSG00000233237	6	72054047	72130472	-1.7342	1.20982e-08	1.45264e-06	LINC00472	DOWN
ENSG00000167874	17	7758383	7759417	-1.77109	0.000192297	0.00671072	TMEM88	DOWN
ENSG00000196440	X	100673275	100788446	-1.77664	2.66223e-06	0.000176318	ARMCX4	DOWN
ENSG00000120332	1	175036994	175117202	-1.77669	0.00010109	0.00393527	TNN	DOWN
ENSG00000266709	17	14207171	14208822	-1.79602	1.52123e-05	0.000774668	RP11-214O1.2	DOWN
ENSG00000146426	6	155153831	155578857	-1.79777	1.34436e-09	1.85081e-07	TIAM2	DOWN
ENSG00000100918	14	24641062	24649463	-1.80176	3.56282e-07	2.85195e-05	REC8	DOWN
ENSG00000184611	2	163227917	163695240	-1.81162	0.00084532	0.0216793	KCNH7	DOWN
ENSG00000130038	12	3715799	3873985	-1.81337	0.00218511	0.0451452	EFCAB4B	DOWN
ENSG00000116035	2	71127720	71160576	-1.82204	0.00128195	0.0301969	VAX2	DOWN
ENSG00000260578	18	65149028	65152203	-1.84537	0.000437046	0.0130984	CTD-2541J13.1	DOWN
ENSG00000206557	3	32859510	32939318	-1.85085	4.1976e-07	3.30288e-05	TRIM71	DOWN
ENSG00000178922	1	43916824	43919660	-1.85131	0.000240376	0.00805215	HYI	DOWN
ENSG00000134369	1	201592411	201796102	-1.85178	4.39688e-06	0.000267571	NAV1	DOWN
ENSG00000198739	10	68685764	68859588	-1.85532	0.0015332	0.03451	LRRTM3	DOWN
ENSG00000253953	5	140767452	140892546	-1.86378	0.000781839	0.0205041	PCDHGB4	DOWN
ENSG00000078114	10	21068902	21463116	-1.86656	1.71432e-05	0.000854431	NEBL	DOWN
ENSG00000145428	4	154631277	154681387	-1.86732	1.27088e-05	0.000661969	RNF175	DOWN
ENSG00000255864	12	24366190	24715524	-1.86741	2.21606e-05	0.0010727	RP11-444D3.1	DOWN
ENSG00000224243	13	112761433	112762329	-1.87051	0.00112657	0.0270539	LINC00403	DOWN
ENSG00000227288	1	81967479	81969153	-1.87519	0.00226621	0.0465606	RP5-837I24.1	DOWN
ENSG00000253554	8	64599737	65281115	-1.87831	0.000486051	0.0141314	RP11-32K4.1	DOWN
ENSG00000257986	14	26305064	26612511	-1.88204	8.01959e-05	0.00322859	RP11-314P15.2	DOWN
ENSG00000207827	6	72113254	72113324	-1.89144	0.00181497	0.0392522	MIR30A	DOWN
ENSG00000270605	1	28566020	28567964	-1.90606	0.000878567	0.0222902	RP5-1092A3.4	DOWN
ENSG00000117643	1	25943959	26112698	-1.91527	0.000635963	0.0176836	MAN1C1	DOWN
ENSG00000237187	5	92745065	92921354	-1.91561	1.48046e-06	0.000104486	NR2F1-AS1	DOWN
ENSG00000085563	7	87133175	87342611	-1.93351	0.000679834	0.0185137	ABCB1	DOWN
ENSG00000125430	17	14204400	14252721	-1.95967	4.26967e-06	0.000263168	HS3ST3B1	DOWN
ENSG00000134245	1	113009163	113072787	-1.96786	1.84356e-05	0.000909049	WNT2B	DOWN
ENSG00000240207	3	158450052	158501859	-1.97194	0.000983665	0.0242196	RP11-379F4.4	DOWN
ENSG00000186493	5	2752245	2755508	-1.97206	1.2474e-08	1.48811e-06	C5orf38	DOWN
ENSG00000227082	1	121138614	121204983	-1.97903	0.000249159	0.00829886	AL592494.5	DOWN
ENSG00000169836	4	104507188	104640973	-1.98163	0.00147098	0.0335388	TACR3	DOWN
ENSG00000254186	5	161985691	162050467	-2.02516	0.00190526	0.0406346	RP11-167P20.1	DOWN
ENSG00000082556	8	54138284	54164257	-2.03153	0.000124474	0.00468767	OPRK1	DOWN
ENSG00000188372	7	76026835	76071388	-2.03678	5.38981e-05	0.0023068	ZP3	DOWN
ENSG00000182968	13	112721913	112726020	-2.04576	4.54217e-05	0.00199027	SOX1	DOWN
ENSG00000235436	7	89748714	89754914	-2.04925	0.00101245	0.0247309	DPY19L2P4	DOWN
ENSG00000122644	7	12726481	12730559	-2.05941	1.80458e-08	2.02233e-06	ARL4A	DOWN
ENSG00000148200	9	127279554	127533589	-2.08897	1.48533e-05	0.000762921	NR6A1	DOWN
ENSG00000047457	3	148880197	148939842	-2.09	8.50192e-05	0.00339544	CP	DOWN
ENSG00000242779	19	53471504	53541151	-2.10872	0.000468659	0.0137993	ZNF702P	DOWN
ENSG00000128408	22	45809572	45828376	-2.11533	0.000306778	0.00984833	RIBC2	DOWN
ENSG00000101445	20	37434348	37551667	-2.11603	1.91836e-05	0.000938424	PPP1R16B	DOWN
ENSG00000222068	2	134148681	134148970	-2.11886	0.000956816	0.0237483	RN7SKP154	DOWN
ENSG00000260232	15	24220319	24248582	-2.11898	0.000132129	0.00493574	PWRN4	DOWN
ENSG00000136014	12	95910336	95945266	-2.12053	5.89241e-05	0.00249329	USP44	DOWN
ENSG00000140479	15	101840818	102065405	-2.14064	1.85735e-05	0.000913411	PCSK6	DOWN
ENSG00000269113	1	48226200	48462567	-2.15197	0.000835328	0.0214827	TRABD2B	DOWN
ENSG00000231609	2	63271057	63275775	-2.1957	0.00076238	0.0200814	AC009501.4	DOWN
ENSG00000159387	16	55357672	55364672	-2.20982	2.92528e-05	0.00135567	IRX6	DOWN
ENSG00000253693	5	164776036	165205694	-2.22479	0.000482487	0.0140659	CTC-535M15.2	DOWN
ENSG00000176771	2	133429374	134326034	-2.22767	2.91575e-08	3.1346e-06	NCKAP5	DOWN
ENSG00000232295	6	71931160	72037931	-2.24329	5.23051e-05	0.00224402	RP11-154D6.1	DOWN
ENSG00000136960	8	120569326	120685693	-2.25285	2.4037e-10	3.76667e-08	ENPP2	DOWN
ENSG00000213058	1	178380751	178381107	-2.25786	0.000549333	0.015724	RP4-765C7.2	DOWN
ENSG00000087303	14	52471521	52535712	-2.2789	7.08702e-05	0.00290568	NID2	DOWN
ENSG00000034533	3	130732719	130746493	-2.3111	2.50066e-07	2.13086e-05	ASTE1	DOWN
ENSG00000146858	7	138710452	138720775	-2.31629	0.000118966	0.00452634	ZC3HAV1L	DOWN
ENSG00000197162	16	30585061	30597092	-2.32711	3.51452e-08	3.66158e-06	ZNF785	DOWN
ENSG00000205325	17	14670900	14683520	-2.33183	3.54735e-05	0.00159209	AC005863.1	DOWN
ENSG00000093072	22	17660194	17702879	-2.34422	0.000111669	0.00429289	CECR1	DOWN
ENSG00000130540	22	44220389	44258398	-2.35477	6.75497e-06	0.000395272	SULT4A1	DOWN
ENSG00000170561	5	2745959	2752969	-2.37807	1.07912e-12	2.62553e-10	IRX2	DOWN
ENSG00000146674	7	45951949	45961473	-2.37969	8.59796e-06	0.000477432	IGFBP3	DOWN
ENSG00000164626	6	39156749	39197226	-2.39742	4.02624e-11	7.3712e-09	KCNK5	DOWN
ENSG00000204389	6	31783291	31785723	-2.40551	8.18103e-05	0.00328146	HSPA1A	DOWN
ENSG00000205927	21	34398153	34401504	-2.41712	0.00022313	0.00761235	OLIG2	DOWN
ENSG00000224287	2	234774083	234777090	-2.4233	2.67859e-06	0.000176318	MSL3P1	DOWN
ENSG00000169856	15	53049637	53083273	-2.42573	2.64946e-07	2.2473e-05	ONECUT1	DOWN
ENSG00000185668	1	38509523	38512450	-2.4397	7.6103e-08	7.29032e-06	POU3F1	DOWN
ENSG00000229520	13	112760409	112761196	-2.47057	0.000138614	0.00510579	LINC00404	DOWN
ENSG00000266378	17	14230652	14232791	-2.52652	1.57948e-05	0.000797985	RP11-214O1.3	DOWN
ENSG00000232474	2	134189237	134191468	-2.5773	1.5197e-05	0.000774668	NCKAP5-IT1	DOWN
ENSG00000270141	3	169482308	169482848	-2.59187	1.03314e-09	1.44725e-07	TERC	DOWN
ENSG00000166450	15	55903744	56035288	-2.65955	1.05642e-15	4.24659e-13	PRTG	DOWN
ENSG00000175745	5	92919043	92930321	-2.67086	5.86172e-08	5.70469e-06	NR2F1	DOWN
ENSG00000081479	2	169983619	170219195	-2.67586	6.05053e-10	8.74065e-08	LRP2	DOWN
ENSG00000153406	16	4511681	4545764	-2.71307	1.16893e-11	2.32416e-09	NMRAL1	DOWN
ENSG00000115507	2	63277192	63284971	-2.77301	1.52924e-05	0.000774719	OTX1	DOWN
ENSG00000070193	5	44303646	44389808	-2.86883	8.48926e-08	8.05e-06	FGF10	DOWN
ENSG00000116157	1	53068044	53074723	-2.89209	5.03505e-13	1.33004e-10	GPX7	DOWN
ENSG00000182218	14	100111447	100146906	-2.91753	5.68068e-11	9.81696e-09	HHIPL1	DOWN
ENSG00000197406	14	102027688	102029789	-2.94365	4.63494e-07	3.60103e-05	DIO3	DOWN
ENSG00000241956	5	163723702	164598649	-2.98237	1.24144e-15	4.88415e-13	CTC-340A15.2	DOWN
ENSG00000228824	13	88079469	88323514	-3.0337	2.02788e-07	1.76875e-05	MIR4500HG	DOWN
ENSG00000131914	1	26737269	26756213	-3.058	4.69511e-11	8.42886e-09	LIN28A	DOWN
ENSG00000260343	13	112967781	112976072	-3.23	1.29825e-08	1.53884e-06	LINC01043	DOWN
ENSG00000111218	12	3490515	3703139	-3.37755	1.98802e-14	6.68374e-12	PRMT8	DOWN
ENSG00000184221	21	34442450	34444726	-3.3812	1.37883e-07	1.2812e-05	OLIG1	DOWN
ENSG00000152726	10	47894023	47949412	-3.77334	7.94476e-14	2.47307e-11	FAM21B	DOWN
ENSG00000075290	10	102222798	102243501	-3.83723	3.02282e-10	4.5443e-08	WNT8B	DOWN
ENSG00000100362	22	37196728	37215523	-4.22994	1.56816e-11	3.05229e-09	PVALB	DOWN
ENSG00000152785	4	81952119	81978685	-4.86327	4.02369e-17	2.01086e-14	BMP3	DOWN
ENSG00000184261	2	47743720	47798078	-5.60213	5.8241e-22	4.89515e-19	KCNK12	DOWN
ENSG00000198732	14	70320848	70499083	-5.7721	8.83008e-75	1.63277e-70	SMOC1	DOWN
ENSG00000215146	10	42827314	42863422	-6.30984	1.26959e-27	1.95633e-24	RP11-313J2.1	DOWN

## Sheet: DiffNPC
Supplementary Table 2.2. Differentially expressed genes (DEGs) in trisomic DiffNPCs.
gene_name	chr	start	stop	log2FoldChange	pvalue	padj	gene_symbol		Numbers
ENSG00000175899	12	9220260	9268825	4.94955	1.34145e-146	2.11855e-142	A2M	UP	Total	879
ENSG00000182742	17	46652875	46657473	4.66505	4.53716e-29	8.95692e-26	HOXB4	UP	UP	634
ENSG00000165970	11	20620946	20680831	4.46136	9.43509e-38	4.96695e-34	SLC6A5	UP	DOWN	245
ENSG00000152137	12	119616447	119658936	4.27658	5.46849e-36	1.72728e-32	HSPB8	UP
ENSG00000233670	17	10725792	10741762	4.21912	2.48029e-36	9.79282e-33	PIRT	UP
ENSG00000095713	10	99624757	99790585	4.07865	2.92727e-27	4.20277e-24	CRTAC1	UP
ENSG00000117318	1	23884409	23886285	3.58334	7.42989e-27	8.38145e-24	ID3	UP
ENSG00000197747	1	151955391	151966866	3.40538	3.96145e-19	2.9792e-16	S100A10	UP
ENSG00000026508	11	35160417	35253949	3.31485	3.41232e-27	4.4909e-24	CD44	UP
ENSG00000139263	12	59265931	59314303	3.30332	5.63215e-42	4.44742e-38	LRIG3	UP
ENSG00000166979	21	33784314	33887707	3.24915	7.19499e-21	6.68415e-18	EVA1C	UP
ENSG00000121207	4	155548097	155674270	3.15245	5.01841e-14	1.98139e-11	LRAT	UP
ENSG00000172748	8	182137	197342	3.03048	2.89319e-12	8.30766e-10	ZNF596	UP
ENSG00000125869	20	9495005	9511171	3.01277	1.702e-16	9.26884e-14	LAMP5	UP
ENSG00000189229	3	6532166	6777816	2.99905	1.80555e-11	4.52621e-09	AC069277.2	UP
ENSG00000171885	18	24432002	24445782	2.90385	3.22703e-19	2.54823e-16	AQP4	UP
ENSG00000121454	1	180199421	180249380	2.88835	6.57683e-14	2.41553e-11	LHX4	UP
ENSG00000134531	12	13349650	13369708	2.88693	3.43755e-16	1.75126e-13	EMP1	UP
ENSG00000146122	6	39760142	39872648	2.83715	1.96139e-16	1.03254e-13	DAAM2	UP
ENSG00000177469	17	40554470	40575535	2.78801	1.67932e-12	5.1003e-10	PTRF	UP
ENSG00000004399	3	129274018	129325661	2.75221	1.01953e-13	3.65942e-11	PLXND1	UP
ENSG00000128652	2	177001340	177037830	2.74957	4.33708e-10	8.25247e-08	HOXD3	UP
ENSG00000135744	1	230838269	230850043	2.73489	6.06356e-11	1.33002e-08	AGT	UP
ENSG00000165985	10	16555742	16564004	2.73098	1.1768e-09	2.04233e-07	C1QL3	UP
ENSG00000196639	3	11178779	11305243	2.73066	2.47201e-13	8.30647e-11	HRH1	UP
ENSG00000158710	1	159887897	159895522	2.71309	3.37778e-26	3.55636e-23	TAGLN2	UP
ENSG00000172638	11	65633912	65641063	2.71164	4.61044e-17	2.80049e-14	EFEMP2	UP
ENSG00000120907	8	26605667	26724790	2.71134	1.37299e-10	2.89115e-08	ADRA1A	UP
ENSG00000049540	7	73442119	73484237	2.68248	5.4987e-12	1.55073e-09	ELN	UP
ENSG00000166426	15	78632666	78640572	2.63494	5.4609e-19	3.92018e-16	CRABP1	UP
ENSG00000166033	10	124221041	124274424	2.62963	3.54253e-20	3.10817e-17	HTRA1	UP
ENSG00000163064	2	119599747	119605254	2.56371	2.24737e-10	4.49274e-08	EN1	UP
ENSG00000152661	6	121756838	121770873	2.55207	1.51631e-28	2.66079e-25	GJA1	UP
ENSG00000224389	6	31982539	32003195	2.54893	8.02464e-10	1.49098e-07	C4B	UP
ENSG00000116833	1	199996730	200146552	2.54432	1.64816e-08	2.11622e-06	NR5A2	UP
ENSG00000145536	5	5140443	5320417	2.53999	1.81094e-12	5.39625e-10	ADAMTS16	UP
ENSG00000145358	4	101107027	101111939	2.53268	2.10659e-08	2.61963e-06	DDIT4L	UP
ENSG00000272761	3	112315641	112320749	2.51364	1.47757e-08	1.9446e-06	RP11-572C15.6	UP
ENSG00000122641	7	41724712	41742706	2.48768	2.03832e-09	3.42459e-07	INHBA	UP
ENSG00000175879	2	176994422	176997423	2.48138	4.20536e-08	4.71031e-06	HOXD8	UP
ENSG00000223508	8	163186	182231	2.47539	3.07179e-08	3.59354e-06	RPL23AP53	UP
ENSG00000039068	16	68771128	68869451	2.44827	2.00947e-12	5.87694e-10	CDH1	UP
ENSG00000166741	11	114128509	114184007	2.44254	6.53014e-08	7.11245e-06	NNMT	UP
ENSG00000147257	X	132669773	133119922	2.43641	3.52693e-09	5.38128e-07	GPC3	UP
ENSG00000144227	2	139428342	139537918	2.42891	2.9697e-08	3.51109e-06	NXPH2	UP
ENSG00000133321	11	63304281	63313934	2.41663	1.74446e-08	2.2218e-06	RARRES3	UP
ENSG00000171522	5	40679600	40693837	2.39374	8.81804e-10	1.61934e-07	PTGER4	UP
ENSG00000137198	6	16238811	16295780	2.38528	5.64178e-09	8.10006e-07	GMPR	UP
ENSG00000156076	12	65444406	65515346	2.38408	1.21362e-07	1.23656e-05	WIF1	UP
ENSG00000114115	3	139236276	139258671	2.37557	3.99191e-11	9.13685e-09	RBP1	UP
ENSG00000164949	8	95261481	95274578	2.36978	6.21915e-14	2.33855e-11	GEM	UP
ENSG00000080573	19	10070237	10121147	2.3313	3.26831e-13	1.05339e-10	COL5A3	UP
ENSG00000101955	X	38008589	38080696	2.31895	6.30519e-12	1.74698e-09	SRPX	UP
ENSG00000107731	10	72972327	73062621	2.29889	2.21446e-11	5.29894e-09	UNC5B	UP
ENSG00000134013	8	23154702	23282841	2.26983	5.08342e-09	7.36537e-07	LOXL2	UP
ENSG00000147588	8	82352561	82359758	2.26535	2.01792e-11	4.90294e-09	PMP2	UP
ENSG00000156804	8	124510129	124553446	2.23923	7.70464e-08	8.33421e-06	FBXO32	UP
ENSG00000164251	5	76114758	76131140	2.23648	6.15685e-10	1.15756e-07	F2RL1	UP
ENSG00000121297	19	31765851	31840453	2.23292	2.45085e-09	3.94962e-07	TSHZ3	UP
ENSG00000163565	1	158969758	159024945	2.23186	4.29914e-09	6.40253e-07	IFI16	UP
ENSG00000100234	22	33197687	33259030	2.23055	2.61605e-14	1.08724e-11	TIMP3	UP
ENSG00000106624	7	44143960	44154161	2.22072	6.16253e-27	7.48653e-24	AEBP1	UP
ENSG00000105997	7	27145803	27192200	2.21399	9.87742e-07	7.9997e-05	HOXA3	UP
ENSG00000064300	17	47572655	47592379	2.21362	2.21922e-09	3.61321e-07	NGFR	UP
ENSG00000168546	8	21547915	21669869	2.20217	1.23907e-10	2.64441e-08	GFRA2	UP
ENSG00000135046	9	75766673	75785309	2.19897	4.72178e-15	2.19327e-12	ANXA1	UP
ENSG00000114698	3	145910126	145968966	2.17211	2.2058e-09	3.61321e-07	PLSCR4	UP
ENSG00000180638	17	19581601	19622292	2.16946	1.63316e-06	0.000123409	SLC47A2	UP
ENSG00000169085	8	67372238	67430759	2.16864	8.31463e-09	1.13215e-06	C8orf46	UP
ENSG00000074416	3	127407909	127542051	2.1625	3.99979e-10	7.79861e-08	MGLL	UP
ENSG00000205403	4	110661852	110723335	2.15046	5.24271e-07	4.45437e-05	CFI	UP
ENSG00000204264	6	32808494	32812480	2.14707	1.20137e-06	9.48662e-05	PSMB8	UP
ENSG00000102468	13	47405685	47471169	2.14062	1.99174e-14	8.50151e-12	HTR2A	UP
ENSG00000206384	3	130279178	130396999	2.12259	2.48776e-06	0.000176185	COL6A6	UP
ENSG00000135547	6	126068810	126082415	2.10989	2.22456e-07	2.06662e-05	HEY2	UP
ENSG00000237172	16	67182008	67185117	2.1056	8.07517e-09	1.11869e-06	B3GNT9	UP
ENSG00000146250	6	84222194	84235423	2.10234	7.7806e-12	2.1186e-09	PRSS35	UP
ENSG00000182718	15	60639333	60695082	2.09978	2.91139e-11	6.7617e-09	ANXA2	UP
ENSG00000132329	2	238767536	238820756	2.09599	8.93623e-07	7.31243e-05	RAMP1	UP
ENSG00000145623	5	38845960	38945698	2.08729	1.89912e-08	2.38038e-06	OSMR	UP
ENSG00000187498	13	110801318	110959496	2.08594	1.25011e-15	6.16969e-13	COL4A1	UP
ENSG00000117226	1	89472349	89488577	2.07958	3.99154e-06	0.000263759	GBP3	UP
ENSG00000165966	12	41582250	41968392	2.07672	9.6841e-28	1.52941e-24	PDZRN4	UP
ENSG00000144810	3	99357319	99518070	2.06867	2.82137e-06	0.000197159	COL8A1	UP
ENSG00000166265	21	27838528	27945603	2.06722	2.39788e-06	0.000172135	CYYR1	UP
ENSG00000171517	1	85277285	85358896	2.06054	5.27051e-06	0.000334286	LPAR3	UP
ENSG00000111145	12	96588160	96663613	2.05348	1.69885e-07	1.65616e-05	ELK3	UP
ENSG00000135842	1	184759858	184943682	2.05343	1.55143e-07	1.54099e-05	FAM129A	UP
ENSG00000149596	20	42740335	42816218	2.05223	5.69089e-06	0.000353844	JPH2	UP
ENSG00000172986	3	72937224	73047289	2.03356	4.85289e-06	0.000312823	GXYLT2	UP
ENSG00000115194	2	27476552	27498685	2.03022	2.2724e-07	2.08651e-05	SLC30A3	UP
ENSG00000138449	2	190425305	190448484	2.02223	7.69389e-09	1.08491e-06	SLC40A1	UP
ENSG00000168765	1	110198703	110208118	2.02178	2.933e-08	3.50916e-06	GSTM4	UP
ENSG00000166710	15	45003675	45011075	2.01893	1.20583e-17	7.93487e-15	B2M	UP
ENSG00000007174	17	11501748	11873065	2.00998	3.06212e-09	4.836e-07	DNAH9	UP
ENSG00000184347	5	168088745	168728133	1.98659	7.78711e-09	1.08834e-06	SLIT3	UP
ENSG00000182871	21	46825052	46933634	1.98158	1.73269e-10	3.50826e-08	COL18A1	UP
ENSG00000187955	8	121072019	121384275	1.97661	2.04866e-07	1.92586e-05	COL14A1	UP
ENSG00000164488	6	168693510	168720434	1.97537	5.44725e-06	0.000341383	DACT2	UP
ENSG00000124145	20	43953928	43977064	1.97507	4.90135e-06	0.000314663	SDC4	UP
ENSG00000224911	17	42980529	42981914	1.96967	1.35883e-05	0.000742561	AC015936.3	UP
ENSG00000165478	11	124789089	124806308	1.95733	2.86279e-06	0.000199172	HEPACAM	UP
ENSG00000006327	16	3068446	3072384	1.95703	4.23615e-10	8.15872e-08	TNFRSF12A	UP
ENSG00000115461	2	217536828	217560248	1.95268	1.27516e-11	3.3014e-09	IGFBP5	UP
ENSG00000171992	5	149980642	150038782	1.94928	5.71644e-09	8.1333e-07	SYNPO	UP
ENSG00000129038	15	74218330	74244478	1.9386	3.44291e-08	3.96889e-06	LOXL1	UP
ENSG00000198759	X	13587724	13651694	1.93534	3.00453e-06	0.000207208	EGFL6	UP
ENSG00000198774	12	86198331	86230348	1.92933	1.89634e-05	0.000975535	RASSF9	UP
ENSG00000164220	5	75911307	75919259	1.92338	1.74203e-05	0.000917063	F2RL2	UP
ENSG00000180801	4	114821440	114900883	1.92018	2.88607e-06	0.000199911	ARSJ	UP
ENSG00000249307	4	79892902	80229952	1.9161	6.34011e-06	0.000385113	LINC01088	UP
ENSG00000092969	1	218519577	218617961	1.91492	1.91308e-07	1.80918e-05	TGFB2	UP
ENSG00000137507	11	76368568	76381791	1.91386	2.13107e-05	0.00107872	LRRC32	UP
ENSG00000188643	1	153579362	153585621	1.91055	6.01493e-08	6.64292e-06	S100A16	UP
ENSG00000111186	12	1639057	1756409	1.91041	2.81094e-07	2.55133e-05	WNT5B	UP
ENSG00000131095	17	42982376	42994305	1.90802	1.85839e-05	0.000959133	GFAP	UP
ENSG00000150540	2	138721590	138773930	1.90515	9.08994e-06	0.000531694	HNMT	UP
ENSG00000165655	10	77157588	77161664	1.89102	3.94487e-09	5.93346e-07	ZNF503	UP
ENSG00000106341	7	31726329	31748069	1.88724	2.97414e-05	0.00142768	PPP1R17	UP
ENSG00000155324	5	125695824	125832186	1.88505	6.36659e-06	0.00038524	GRAMD3	UP
ENSG00000155011	4	107842959	108204963	1.87392	1.04642e-06	8.3889e-05	DKK2	UP
ENSG00000186998	22	29601840	29655586	1.87021	2.97908e-08	3.51109e-06	EMID1	UP
ENSG00000163513	3	30647994	30735634	1.8662	2.49644e-05	0.00122823	TGFBR2	UP
ENSG00000107796	10	90694831	90751147	1.853	6.13566e-06	0.000376976	ACTA2	UP
ENSG00000269190	19	39432044	39466550	1.84591	3.34244e-05	0.00157105	FBXO17	UP
ENSG00000149531	20	29611857	29634010	1.8447	3.24746e-05	0.00153554	FRG1B	UP
ENSG00000087245	16	55423612	55540603	1.84272	4.46456e-06	0.000290159	MMP2	UP
ENSG00000168077	8	27491385	27534293	1.84201	3.12974e-06	0.000214904	SCARA3	UP
ENSG00000131724	X	117861535	117928502	1.84068	1.58576e-08	2.05278e-06	IL13RA1	UP
ENSG00000103485	16	29674600	29710020	1.83821	1.37332e-07	1.39031e-05	QPRT	UP
ENSG00000109107	17	26900133	26904282	1.83371	4.05527e-06	0.000266854	ALDOC	UP
ENSG00000132470	17	73717408	73753899	1.82583	1.37565e-06	0.000107023	ITGB4	UP
ENSG00000167772	19	8428173	8439257	1.81874	3.72304e-05	0.00170924	ANGPTL4	UP
ENSG00000042062	20	49202645	49308065	1.81536	1.04557e-07	1.07225e-05	FAM65C	UP
ENSG00000162520	1	33145507	33169197	1.80798	2.55441e-11	6.02117e-09	SYNC	UP
ENSG00000115380	2	56093102	56151274	1.79583	2.21297e-08	2.70926e-06	EFEMP1	UP
ENSG00000183287	18	57098172	57364612	1.79225	5.52674e-05	0.00242487	CCBE1	UP
ENSG00000234745	6	31321649	31324965	1.79159	2.35726e-05	0.00117811	HLA-B	UP
ENSG00000106366	7	100770370	100782547	1.78827	7.66469e-05	0.00322796	SERPINE1	UP
ENSG00000221963	22	36044442	36064456	1.78603	7.48979e-05	0.00317974	APOL6	UP
ENSG00000139292	12	71833550	71980090	1.78381	1.84864e-05	0.000957234	LGR5	UP
ENSG00000260664	16	72459847	72463072	1.78102	6.38661e-07	5.33671e-05	AC004158.3	UP
ENSG00000185149	4	156129781	156138230	1.7671	3.68237e-05	0.00170245	NPY2R	UP
ENSG00000132274	11	5710919	5758319	1.76435	4.33781e-09	6.40253e-07	TRIM22	UP
ENSG00000115353	2	75273590	75426826	1.76005	3.42198e-09	5.35082e-07	TACR1	UP
ENSG00000164129	4	164265091	164273086	1.75098	0.000109817	0.00439075	NPY5R	UP
ENSG00000163702	3	9958758	9975314	1.74998	5.57064e-06	0.000347735	IL17RC	UP
ENSG00000057657	6	106534195	106557814	1.74958	0.000111459	0.00444515	PRDM1	UP
ENSG00000164106	4	174305852	174327531	1.74906	1.84184e-05	0.000956848	SCRG1	UP
ENSG00000007237	17	9813926	10101868	1.74745	2.93161e-14	1.18715e-11	GAS7	UP
ENSG00000116962	1	236139130	236228462	1.73974	4.11962e-07	3.59454e-05	NID1	UP
ENSG00000153976	17	13399006	13505244	1.72489	3.54469e-07	3.12744e-05	HS3ST3A1	UP
ENSG00000159216	21	36160098	37376965	1.7179	0.00012926	0.00494182	RUNX1	UP
ENSG00000168394	6	32812986	32821755	1.71741	3.505e-05	0.00163287	TAP1	UP
ENSG00000125845	20	6748311	6760927	1.717	0.00013396	0.0050979	BMP2	UP
ENSG00000253304	1	29445940	29450447	1.70717	0.000148944	0.00557772	TMEM200B	UP
ENSG00000135363	11	33880122	33913836	1.69657	2.92111e-07	2.62803e-05	LMO2	UP
ENSG00000089250	12	117645947	117889975	1.69434	0.000160165	0.00588254	NOS1	UP
ENSG00000146674	7	45951949	45961473	1.68715	2.68224e-05	0.00130629	IGFBP3	UP
ENSG00000007062	4	15964699	16086001	1.68383	1.4862e-06	0.000114791	PROM1	UP
ENSG00000148357	9	133046882	133309510	1.67684	0.000119948	0.00470265	HMCN2	UP
ENSG00000139155	12	20848289	20906320	1.67424	9.43223e-05	0.00381159	SLCO1C1	UP
ENSG00000131435	5	131593364	131609147	1.67359	1.01079e-06	8.14462e-05	PDLIM4	UP
ENSG00000115468	2	233470767	233547491	1.67196	2.53775e-05	0.00124468	EFHD1	UP
ENSG00000112246	6	100832891	100912805	1.67147	0.00021783	0.00754429	SIM1	UP
ENSG00000187714	10	50818347	50820765	1.6639	0.00013927	0.00526425	SLC18A3	UP
ENSG00000258548	14	28081794	28108842	1.6524	3.49877e-05	0.00163287	LINC00645	UP
ENSG00000125968	20	30193086	30194318	1.64677	6.5807e-05	0.00283959	ID1	UP
ENSG00000004468	4	15779898	15854853	1.64482	0.000194696	0.00683295	CD38	UP
ENSG00000186340	6	169615875	169654139	1.64321	4.07733e-11	9.19903e-09	THBS2	UP
ENSG00000253552	7	27147396	27173921	1.64153	0.000216248	0.00750593	HOXA-AS2	UP
ENSG00000142694	1	36787632	36789755	1.63957	0.000118305	0.00467098	EVA1B	UP
ENSG00000162367	1	47681962	47697892	1.63923	0.000228648	0.00777392	TAL1	UP
ENSG00000230453	9	33524392	33573007	1.63396	0.00030524	0.00968004	ANKRD18B	UP
ENSG00000011028	17	60704762	60770958	1.62896	1.71274e-07	1.65946e-05	MRC2	UP
ENSG00000146276	6	89887220	89940997	1.62532	0.000330552	0.0102764	GABRR1	UP
ENSG00000141682	18	57567180	57571538	1.62531	0.000313371	0.00987837	PMAIP1	UP
ENSG00000106483	7	37945543	38065297	1.62478	1.78914e-06	0.000133282	SFRP4	UP
ENSG00000243244	2	48756522	48826025	1.623	1.975e-06	0.000145076	STON1	UP
ENSG00000017427	12	102789645	102874423	1.62258	0.00017817	0.00636614	IGF1	UP
ENSG00000069702	1	92145902	92371892	1.6225	0.000258289	0.00856966	TGFBR3	UP
ENSG00000188517	4	109731877	110223813	1.62238	1.46373e-08	1.94258e-06	COL25A1	UP
ENSG00000166228	10	72642037	72648541	1.62004	4.66129e-05	0.00208543	PCBD1	UP
ENSG00000105877	7	21582833	21941457	1.61803	0.000300647	0.00958498	DNAH11	UP
ENSG00000163297	4	80822303	81046608	1.61458	5.91546e-11	1.31581e-08	ANTXR2	UP
ENSG00000113140	5	151040657	151066726	1.6106	1.05755e-09	1.89795e-07	SPARC	UP
ENSG00000117643	1	25943959	26112698	1.60884	5.10914e-05	0.00225387	MAN1C1	UP
ENSG00000159176	1	201452658	201478584	1.59999	7.64435e-07	6.3208e-05	CSRP1	UP
ENSG00000129151	11	27062272	27149356	1.59463	7.114e-05	0.00304443	BBOX1	UP
ENSG00000163191	1	152004982	152020383	1.59453	9.05791e-05	0.00369642	S100A11	UP
ENSG00000185585	9	127539437	127577164	1.59449	0.000405505	0.0119818	OLFML2A	UP
ENSG00000177409	7	92759368	92777682	1.59134	0.000124584	0.00478724	SAMD9L	UP
ENSG00000122642	7	32997017	33046543	1.58839	1.57001e-07	1.5497e-05	FKBP9	UP
ENSG00000197057	4	36283244	36347378	1.58339	0.000462016	0.0131708	DTHD1	UP
ENSG00000133636	12	86268073	86276770	1.58086	0.000477281	0.0134602	NTS	UP
ENSG00000179542	X	142710596	142723596	1.57924	1.57208e-05	0.000841622	SLITRK4	UP
ENSG00000164125	4	159045626	159094470	1.57323	1.72165e-05	0.000909363	FAM198B	UP
ENSG00000165633	10	50222290	50323554	1.56607	4.20403e-08	4.71031e-06	VSTM4	UP
ENSG00000172819	12	53604354	53626764	1.56488	0.000139331	0.00526425	RARG	UP
ENSG00000107438	10	96997329	97050781	1.56375	0.000503192	0.0140903	PDLIM1	UP
ENSG00000091986	3	112323407	112368377	1.5612	0.000558838	0.0153387	CCDC80	UP
ENSG00000244731	6	31949801	31970458	1.55759	2.47274e-05	0.0012242	C4A	UP
ENSG00000123104	12	26490342	26986131	1.5569	3.68846e-05	0.00170245	ITPR2	UP
ENSG00000214688	10	73471458	73497581	1.55616	0.000573812	0.0156515	C10orf105	UP
ENSG00000134871	13	110958159	111165374	1.55575	9.19286e-19	6.3123e-16	COL4A2	UP
ENSG00000196083	3	190231840	190375843	1.55295	1.53298e-05	0.000823483	IL1RAP	UP
ENSG00000166250	11	122943035	123065989	1.55249	1.05357e-05	0.000600687	CLMP	UP
ENSG00000092758	20	61447596	61472511	1.55103	0.000236626	0.00795113	COL9A3	UP
ENSG00000124225	20	56223448	56286592	1.55085	7.56368e-05	0.0032025	PMEPA1	UP
ENSG00000183454	16	9852376	10276611	1.54928	1.73545e-07	1.67121e-05	GRIN2A	UP
ENSG00000164128	4	164245113	164265984	1.54547	0.000224376	0.00770341	NPY1R	UP
ENSG00000184557	17	76352864	76356158	1.54525	1.5169e-07	1.52588e-05	SOCS3	UP
ENSG00000152952	3	145787227	145881440	1.5452	1.91297e-07	1.80918e-05	PLOD2	UP
ENSG00000185985	X	144899350	144907360	1.53207	0.000121489	0.00470265	SLITRK2	UP
ENSG00000182902	22	18043139	18073760	1.5316	5.09654e-05	0.00225387	SLC25A18	UP
ENSG00000182179	3	49842640	49851379	1.53046	2.81976e-05	0.0013577	UBA7	UP
ENSG00000168487	8	22022249	22069839	1.5205	6.15432e-11	1.33144e-08	BMP1	UP
ENSG00000164649	7	21940518	21985702	1.51874	3.69747e-05	0.00170245	CDCA7L	UP
ENSG00000111058	12	81331594	81650533	1.51756	2.46582e-05	0.0012242	ACSS3	UP
ENSG00000137834	15	66994566	67074338	1.50875	0.000738393	0.0189617	SMAD6	UP
ENSG00000006016	19	18683030	18718551	1.50781	0.000494744	0.0138783	CRLF1	UP
ENSG00000072858	3	113251143	113348425	1.5048	0.000281452	0.00916489	SIDT1	UP
ENSG00000021826	2	211342406	211543831	1.50093	3.19938e-06	0.000218735	CPS1	UP
ENSG00000147041	X	37865835	37988072	1.49942	0.000926446	0.0225098	SYTL5	UP
ENSG00000152268	11	13983914	14289646	1.49892	2.29581e-07	2.09582e-05	SPON1	UP
ENSG00000168615	8	38854388	38962663	1.4982	4.08719e-08	4.64381e-06	ADAM9	UP
ENSG00000204262	2	189896622	190044605	1.494	0.00079498	0.0200561	COL5A2	UP
ENSG00000112562	6	168841831	169073984	1.49387	0.000964523	0.02315	SMOC2	UP
ENSG00000103335	16	88781751	88851619	1.48839	0.000582713	0.0158222	PIEZO1	UP
ENSG00000156535	6	74405508	74538040	1.48442	0.000398486	0.0118589	CD109	UP
ENSG00000166603	18	58038564	58040001	1.48378	0.000843219	0.0210379	MC4R	UP
ENSG00000137509	11	82534544	82681626	1.48145	5.91546e-05	0.00258789	PRCP	UP
ENSG00000161714	17	43186335	43210721	1.4814	2.43934e-06	0.000174033	PLCD3	UP
ENSG00000101230	20	13202418	13281298	1.48085	0.000830951	0.0208305	ISM1	UP
ENSG00000104213	8	17433942	17501580	1.48046	0.000984177	0.023479	PDGFRL	UP
ENSG00000176971	11	27015628	27018630	1.47654	2.75645e-10	5.44158e-08	FIBIN	UP
ENSG00000173698	X	19007427	19140755	1.4763	0.00107541	0.0249397	GPR64	UP
ENSG00000024422	19	48216600	48246391	1.47299	0.000201209	0.0070303	EHD2	UP
ENSG00000184232	11	120081475	120101041	1.46752	0.000280782	0.00916196	OAF	UP
ENSG00000185760	6	73331520	73908574	1.46632	0.00040665	0.0119818	KCNQ5	UP
ENSG00000013364	16	29831715	29859355	1.46563	2.1491e-05	0.00108437	MVP	UP
ENSG00000124762	6	36644305	36655116	1.46399	1.67006e-06	0.000125596	CDKN1A	UP
ENSG00000145476	4	187112674	187134610	1.46169	1.79117e-08	2.26303e-06	CYP4V2	UP
ENSG00000067066	2	231280657	231408805	1.46071	0.00124458	0.0279199	SP100	UP
ENSG00000198682	10	89419370	89507462	1.45932	0.000481909	0.0135665	PAPSS2	UP
ENSG00000088543	3	50595462	50608458	1.4581	2.19343e-06	0.000159635	C3orf18	UP
ENSG00000156510	10	70980059	71027315	1.45697	0.0012513	0.0279912	HKDC1	UP
ENSG00000100314	22	30116073	30127828	1.45676	1.6295e-05	0.000863579	CABP7	UP
ENSG00000128045	4	53728457	53733000	1.45577	7.63389e-05	0.00322358	RASL11B	UP
ENSG00000181458	3	100211463	100296288	1.45399	0.00062537	0.0167034	TMEM45A	UP
ENSG00000011201	X	8496915	8700227	1.45275	0.00133375	0.0292909	KAL1	UP
ENSG00000002586	X	2609220	2659350	1.45253	2.00199e-11	4.90294e-09	CD99	UP
ENSG00000101439	20	23608534	23619110	1.4525	1.09889e-05	0.000622035	CST3	UP
ENSG00000166106	11	130318869	130346532	1.45185	0.000162243	0.00593127	ADAMTS15	UP
ENSG00000118523	6	132269316	132272513	1.45115	0.00109272	0.0252301	CTGF	UP
ENSG00000123572	X	105066536	105202602	1.45098	0.00121332	0.0272963	NRK	UP
ENSG00000174099	12	65672423	65882024	1.44634	0.000450786	0.0129206	MSRB3	UP
ENSG00000198796	18	56148479	56296189	1.44504	0.000786079	0.0198951	ALPK2	UP
ENSG00000081320	2	196998290	197041227	1.4448	6.68432e-06	0.00040139	STK17B	UP
ENSG00000139178	12	7242183	7261869	1.44464	0.00124802	0.0279573	C1RL	UP
ENSG00000105974	7	116164839	116201233	1.44113	0.000409232	0.0119907	CAV1	UP
ENSG00000244509	22	39410088	39416357	1.43438	0.00106891	0.0248254	APOBEC3C	UP
ENSG00000101825	X	3226606	3264682	1.43078	0.000683047	0.018009	MXRA5	UP
ENSG00000249430	5	92266	139978	1.42915	0.000594844	0.0160863	CTD-2231H16.1	UP
ENSG00000148482	10	18240768	18332221	1.42689	0.000227648	0.0077651	SLC39A12	UP
ENSG00000148834	10	105995114	106027217	1.4233	6.42217e-05	0.00277877	GSTO1	UP
ENSG00000182103	11	82443053	82444906	1.41995	1.34072e-05	0.000737768	FAM181B	UP
ENSG00000106236	7	98246609	98259180	1.41823	8.44339e-05	0.00348163	NPTX2	UP
ENSG00000163032	2	17720393	17838285	1.41791	1.59475e-14	6.9961e-12	VSNL1	UP
ENSG00000153404	5	140373	190085	1.41649	7.77141e-05	0.00323945	PLEKHG4B	UP
ENSG00000134574	11	47236493	47260767	1.41512	0.000518419	0.0144398	DDB2	UP
ENSG00000135750	1	233749750	233808258	1.41409	0.000612496	0.0164887	KCNK1	UP
ENSG00000179348	3	128198270	128212028	1.41272	0.00101398	0.0240087	GATA2	UP
ENSG00000065320	17	8924859	9147317	1.40742	9.06031e-06	0.000531694	NTN1	UP
ENSG00000117691	1	212606229	212619714	1.40465	5.18763e-06	0.000330356	NENF	UP
ENSG00000145431	4	157681606	157892546	1.40388	9.43201e-05	0.00381159	PDGFC	UP
ENSG00000110660	11	107661717	107799019	1.40374	0.00126179	0.0281064	SLC35F2	UP
ENSG00000102024	X	114795501	114885181	1.40367	4.8667e-05	0.00216507	PLS3	UP
ENSG00000171766	15	45653322	45694525	1.39989	0.000436361	0.0125986	GATM	UP
ENSG00000215030	17	17286691	17287326	1.39984	0.000182333	0.00647099	RPL13P12	UP
ENSG00000164161	4	145567173	145666423	1.39562	0.00165302	0.0344409	HHIP	UP
ENSG00000168938	5	122358945	122372436	1.39552	0.00104759	0.0244929	PPIC	UP
ENSG00000138316	10	72432559	72522197	1.39072	0.00173453	0.0357617	ADAMTS14	UP
ENSG00000142178	21	44834395	44847008	1.38728	0.000115443	0.0045694	SIK1	UP
ENSG00000123977	2	228735770	228789060	1.38628	0.000229875	0.00777392	DAW1	UP
ENSG00000139926	14	51955818	52197445	1.38558	0.000171142	0.00617155	FRMD6	UP
ENSG00000026103	10	90750414	90775542	1.38449	4.0996e-05	0.00184986	FAS	UP
ENSG00000123096	12	26274924	26452223	1.38436	1.79386e-05	0.000938094	SSPN	UP
ENSG00000154330	9	70943224	71145977	1.38352	0.0022365	0.043238	PGM5	UP
ENSG00000116194	1	178818840	178840187	1.38325	0.00126057	0.0281064	ANGPTL1	UP
ENSG00000154783	3	14860469	14975895	1.37864	0.000176119	0.00632147	FGD5	UP
ENSG00000196092	9	36833272	37034103	1.37801	0.00188247	0.0380183	PAX5	UP
ENSG00000183230	10	67672276	69455927	1.37638	0.00236548	0.0447937	CTNNA3	UP
ENSG00000072682	5	131527531	131631008	1.37337	0.00110045	0.0253714	P4HA2	UP
ENSG00000100097	22	38071615	38075813	1.37289	0.0019065	0.0383071	LGALS1	UP
ENSG00000204592	6	30457244	30461982	1.37246	0.000295238	0.00947701	HLA-E	UP
ENSG00000122971	12	121163538	121177811	1.37201	0.00119985	0.027109	ACADS	UP
ENSG00000064989	2	188207856	188313187	1.37075	0.000752249	0.0192037	CALCRL	UP
ENSG00000217236	2	175199674	175203220	1.36758	0.000694652	0.0182844	SP9	UP
ENSG00000101144	20	55743804	55841685	1.36633	1.02037e-05	0.000588126	BMP7	UP
ENSG00000041982	9	117782806	117880536	1.36279	3.49534e-06	0.000234902	TNC	UP
ENSG00000241732	3	152557179	152559228	1.36079	0.0019392	0.0388652	RP11-38P22.2	UP
ENSG00000095587	10	98124363	98273675	1.3598	0.00252817	0.0471398	TLL2	UP
ENSG00000106038	7	27282164	27290112	1.35806	0.00167969	0.0349044	EVX1	UP
ENSG00000181541	4	151503077	151505843	1.35792	1.11375e-09	1.97635e-07	MAB21L2	UP
ENSG00000187699	2	190744335	191068210	1.35628	0.00162525	0.0340872	C2orf88	UP
ENSG00000105971	7	115927434	116148595	1.35587	0.0019929	0.0394904	CAV2	UP
ENSG00000149489	11	62379194	62382592	1.35584	0.0020508	0.0403844	ROM1	UP
ENSG00000102362	X	99929488	99987110	1.35572	0.00117692	0.0267057	SYTL4	UP
ENSG00000132164	3	10857885	10982419	1.3556	0.00239922	0.045324	SLC6A11	UP
ENSG00000136235	7	23275586	23314727	1.35464	0.00276101	0.0497723	GPNMB	UP
ENSG00000106484	7	130126012	130146133	1.35266	0.000149394	0.00557772	MEST	UP
ENSG00000168140	16	4421849	4433529	1.35252	0.00223952	0.043238	VASN	UP
ENSG00000138119	10	95066186	95242074	1.34724	0.000113527	0.00451125	MYOF	UP
ENSG00000182240	21	42539728	42654445	1.34422	0.00274018	0.0496281	BACE2	UP
ENSG00000134352	5	55230923	55290821	1.34346	9.53306e-15	4.30159e-12	IL6ST	UP
ENSG00000165912	11	47199076	47207994	1.34245	0.00155258	0.0330903	PACSIN3	UP
ENSG00000169860	3	152552736	152555841	1.33661	0.00227393	0.0434867	P2RY1	UP
ENSG00000146242	6	83072923	83080545	1.33084	9.13937e-08	9.75257e-06	TPBG	UP
ENSG00000144355	2	172949468	172954405	1.32757	0.00228093	0.0435583	DLX1	UP
ENSG00000071967	2	172378757	172414643	1.32594	0.000917266	0.0223555	CYBRD1	UP
ENSG00000138448	2	187454792	187545628	1.32584	1.85441e-09	3.1491e-07	ITGAV	UP
ENSG00000226210	12	73725	91218	1.32116	6.28881e-06	0.000383472	ABC7-42389800N19.1	UP
ENSG00000145703	5	75699074	76003957	1.31893	3.23381e-06	0.000220136	IQGAP2	UP
ENSG00000082397	18	5392383	5630699	1.31197	1.16827e-09	2.04233e-07	EPB41L3	UP
ENSG00000080493	4	72053003	72437804	1.31162	0.000386429	0.0115804	SLC4A4	UP
ENSG00000169330	15	79724858	79764632	1.30757	1.17052e-05	0.000655532	KIAA1024	UP
ENSG00000101938	X	109917084	110039286	1.30414	0.00159258	0.0335804	CHRDL1	UP
ENSG00000168918	2	233924677	234116549	1.30286	0.00255495	0.047471	INPP5D	UP
ENSG00000136160	13	78469616	78493903	1.30055	6.21732e-07	5.22288e-05	EDNRB	UP
ENSG00000131094	17	43037061	43045439	1.29879	0.00104232	0.0244721	C1QL1	UP
ENSG00000169756	2	109150857	109303702	1.29704	4.01836e-07	3.52566e-05	LIMS1	UP
ENSG00000234511	5	169659451	169679579	1.29404	0.00235777	0.044755	C5orf58	UP
ENSG00000112655	6	43044006	43129457	1.29275	0.000645526	0.0171629	PTK7	UP
ENSG00000157617	21	43305221	43373999	1.29068	1.52811e-06	0.000117153	C2CD2	UP
ENSG00000178202	11	108342832	108369159	1.2879	0.000956104	0.0230179	KDELC2	UP
ENSG00000180340	17	42634925	42636907	1.28276	0.00264713	0.048499	FZD2	UP
ENSG00000170647	11	100862811	100864663	1.28257	0.00226887	0.0434867	TMEM133	UP
ENSG00000157152	3	12045876	12232900	1.28055	3.80832e-05	0.00174333	SYN2	UP
ENSG00000064012	2	202098166	202152434	1.27937	0.00198484	0.0394169	CASP8	UP
ENSG00000110090	11	68522088	68611878	1.27881	6.1584e-06	0.000376976	CPT1A	UP
ENSG00000003989	8	17354597	17428082	1.27632	0.00204055	0.0402408	SLC7A2	UP
ENSG00000162552	1	22443798	22470462	1.27441	0.000145264	0.00546227	WNT4	UP
ENSG00000167306	18	47349183	47721463	1.27428	0.000171551	0.00617155	MYO5B	UP
ENSG00000144655	3	39183346	39196053	1.27082	0.000469965	0.0133252	CSRNP1	UP
ENSG00000082781	3	124480795	124620265	1.26991	4.1439e-06	0.000271554	ITGB5	UP
ENSG00000170624	5	155297354	156194799	1.26941	0.00226454	0.0434867	SGCD	UP
ENSG00000143333	1	182567758	182573543	1.26801	0.0022147	0.0429691	RGS16	UP
ENSG00000130707	9	133320316	133376661	1.26718	0.00226481	0.0434867	ASS1	UP
ENSG00000097096	1	85622556	85666729	1.26668	0.000661888	0.0175524	SYDE2	UP
ENSG00000112309	6	71566382	71666741	1.26642	1.92957e-05	0.000986205	B3GAT2	UP
ENSG00000105976	7	116312444	116438440	1.26331	6.09425e-06	0.000375963	MET	UP
ENSG00000075651	3	171318195	171528740	1.2618	0.000316036	0.00994254	PLD1	UP
ENSG00000157601	21	42792231	42831141	1.26104	0.00186969	0.0378564	MX1	UP
ENSG00000162433	1	65613232	65697828	1.2609	5.98718e-05	0.00261203	AK4	UP
ENSG00000124570	6	2948393	2972090	1.25778	2.71068e-06	0.000190266	SERPINB6	UP
ENSG00000135362	11	36317838	36486754	1.25608	0.00250816	0.0469329	PRR5L	UP
ENSG00000175356	11	9041071	9159661	1.25501	0.000284409	0.00922313	SCUBE2	UP
ENSG00000154736	21	28290231	28338832	1.25449	0.000752681	0.0192037	ADAMTS5	UP
ENSG00000150687	11	86502101	86663952	1.25438	2.68817e-05	0.00130629	PRSS23	UP
ENSG00000112964	5	42423879	42721979	1.25316	0.00169544	0.0351537	GHR	UP
ENSG00000135929	2	219646472	219680016	1.25274	0.00243348	0.0457523	CYP27A1	UP
ENSG00000179403	1	1370241	1378262	1.24755	0.000388852	0.0116309	VWA1	UP
ENSG00000099953	22	24110413	24126503	1.24491	0.000301029	0.00958498	MMP11	UP
ENSG00000124067	16	67977377	68003504	1.24122	4.49206e-06	0.000290751	SLC12A4	UP
ENSG00000265735	9	9442060	9442347	1.23393	0.00167423	0.0348367	RN7SL5P	UP
ENSG00000198467	9	35681989	35691017	1.23362	4.42803e-09	6.47517e-07	TPM2	UP
ENSG00000127863	13	24144509	24250232	1.23149	0.000398727	0.0118589	TNFRSF19	UP
ENSG00000122884	10	74766975	74856732	1.22844	6.1891e-05	0.00268529	P4HA1	UP
ENSG00000184371	1	110452864	110473614	1.22698	0.000120566	0.00470265	CSF1	UP
ENSG00000178467	3	49027319	49044587	1.22349	3.97683e-06	0.000263759	P4HTM	UP
ENSG00000185340	22	29702572	29708774	1.22346	3.66583e-05	0.00170245	GAS2L1	UP
ENSG00000205929	21	34162985	34186053	1.22062	0.0014054	0.0305724	C21orf62	UP
ENSG00000184809	21	40969074	40984748	1.21756	0.00174813	0.0359015	C21orf88	UP
ENSG00000141756	17	39968932	39979465	1.21601	0.000423009	0.0123031	FKBP10	UP
ENSG00000143772	1	226819391	226927024	1.21351	0.000551033	0.0151611	ITPKB	UP
ENSG00000121039	8	74206847	74237516	1.21306	0.00233019	0.0443381	RDH10	UP
ENSG00000174307	1	201434620	201438365	1.20982	1.11467e-05	0.000628716	PHLDA3	UP
ENSG00000066468	10	123237848	123357972	1.2065	0.000161118	0.00590381	FGFR2	UP
ENSG00000243646	21	34638663	34669539	1.20513	0.00150866	0.0322849	IL10RB	UP
ENSG00000109113	17	27041299	27045447	1.20433	0.000618589	0.0165864	RAB34	UP
ENSG00000234268	11	116906513	116906767	1.19998	0.00269692	0.0490696	AP000936.1	UP
ENSG00000083444	1	11994262	12035595	1.19965	0.000105872	0.00424377	PLOD1	UP
ENSG00000154553	4	186422851	186456766	1.19843	0.000715635	0.0186195	PDLIM3	UP
ENSG00000180694	8	91634223	91803860	1.19783	1.7581e-05	0.000922447	TMEM64	UP
ENSG00000056998	X	2746829	2800859	1.19524	7.38171e-06	0.000439922	GYG2	UP
ENSG00000151917	6	56819773	56892140	1.19321	4.94996e-07	4.27184e-05	BEND6	UP
ENSG00000162068	16	2521500	2524146	1.19024	0.00277001	0.0497723	NTN3	UP
ENSG00000134247	1	117452679	117532980	1.1899	2.10133e-07	1.96369e-05	PTGFRN	UP
ENSG00000165895	11	100558384	100862668	1.18981	0.000243894	0.00817797	ARHGAP42	UP
ENSG00000153993	7	84624869	84816171	1.18887	5.04272e-07	4.32824e-05	SEMA3D	UP
ENSG00000079308	2	218664512	218867718	1.18709	1.01479e-05	0.000587052	TNS1	UP
ENSG00000260432	16	9847272	9851895	1.1853	0.00210609	0.0411652	RP11-297M9.2	UP
ENSG00000113580	5	142657496	142815077	1.18441	0.000712094	0.0185886	NR3C1	UP
ENSG00000172380	1	68167149	68299150	1.17925	7.10587e-06	0.000425087	GNG12	UP
ENSG00000135916	2	231729354	231743963	1.17703	9.51153e-09	1.28389e-06	ITM2C	UP
ENSG00000130517	19	18451397	18480760	1.17674	0.000823825	0.0207176	PGPEP1	UP
ENSG00000104870	19	50010073	50029590	1.17619	0.000149334	0.00557772	FCGRT	UP
ENSG00000164088	3	52279841	52284613	1.17571	0.00110396	0.0254151	PPM1M	UP
ENSG00000166912	15	31231144	31283810	1.17535	0.000100132	0.00403414	MTMR10	UP
ENSG00000115267	2	163123589	163175213	1.17301	0.00216739	0.0422066	IFIH1	UP
ENSG00000186470	6	26365387	26378546	1.16953	0.000600313	0.0162064	BTN3A2	UP
ENSG00000111962	6	149068464	149398126	1.16808	0.00236439	0.0447937	UST	UP
ENSG00000122870	10	60272900	60591195	1.16097	0.00208357	0.0409785	BICC1	UP
ENSG00000168672	8	127564687	127570638	1.16036	6.53297e-06	0.000393798	FAM84B	UP
ENSG00000129675	X	135747706	135864247	1.15513	0.000253932	0.00846064	ARHGEF6	UP
ENSG00000105612	19	12986025	12992282	1.15334	0.000531993	0.0146931	DNASE2	UP
ENSG00000235023	21	44068381	44071354	1.15097	0.00265751	0.0485764	AP001626.2	UP
ENSG00000106066	7	29034847	29235067	1.14632	0.00146583	0.0316043	CPVL	UP
ENSG00000005893	X	119561682	119603220	1.14324	0.000226628	0.0077554	LAMP2	UP
ENSG00000091592	17	5402747	5522744	1.14097	9.73426e-06	0.000565195	NLRP1	UP
ENSG00000162692	1	101185298	101204601	1.13607	1.81912e-05	0.000948164	VCAM1	UP
ENSG00000181291	17	32907768	32966337	1.12937	0.000277518	0.00908413	TMEM132E	UP
ENSG00000140937	16	64977656	65160015	1.1289	4.23693e-05	0.00190096	CDH11	UP
ENSG00000167969	16	2289396	2302301	1.1257	0.00052591	0.0146227	ECI1	UP
ENSG00000187676	13	31774073	31906413	1.12512	5.305e-07	4.48032e-05	B3GALTL	UP
ENSG00000067182	12	6437923	6451280	1.11832	1.39486e-05	0.00075701	TNFRSF1A	UP
ENSG00000011677	X	151334706	151619830	1.11797	0.00216524	0.0422066	GABRA3	UP
ENSG00000198729	6	150464212	150571493	1.11688	9.10953e-05	0.00370791	PPP1R14C	UP
ENSG00000173706	3	124684554	124774802	1.1152	0.000325953	0.0101936	HEG1	UP
ENSG00000122694	9	36136732	36163910	1.1147	1.28404e-05	0.000709049	GLIPR2	UP
ENSG00000215218	5	6448736	6495022	1.11414	4.05215e-08	4.63737e-06	UBE2QL1	UP
ENSG00000178882	12	124457788	124800570	1.11403	0.00202458	0.0400678	FAM101A	UP
ENSG00000121281	16	50280048	50352046	1.10595	2.20498e-05	0.00110902	ADCY7	UP
ENSG00000119922	10	91061712	91069033	1.10316	0.00160416	0.0337535	IFIT2	UP
ENSG00000154640	21	18965971	18985265	1.09872	0.000370158	0.0111563	BTG3	UP
ENSG00000105329	19	41807492	41859816	1.09821	0.00265362	0.0485615	TGFB1	UP
ENSG00000165475	13	20977806	21099996	1.09772	0.00079171	0.0200056	CRYL1	UP
ENSG00000179981	18	72922710	73001905	1.09557	9.9169e-08	1.04108e-05	TSHZ1	UP
ENSG00000132256	11	5684425	5959849	1.09432	1.91467e-05	0.000981768	TRIM5	UP
ENSG00000164946	9	14734664	14910993	1.0904	0.000183107	0.00648388	FREM1	UP
ENSG00000119900	6	71998506	72018653	1.09009	2.61341e-06	0.000184257	OGFRL1	UP
ENSG00000188153	X	107683074	107940775	1.08726	2.38797e-06	0.000172135	COL4A5	UP
ENSG00000048392	8	103216730	103251346	1.08577	1.07336e-05	0.00060977	RRM2B	UP
ENSG00000018408	3	149235022	149454501	1.08028	1.88892e-07	1.80798e-05	WWTR1	UP
ENSG00000104450	8	101170134	101271506	1.07692	0.000626128	0.0167034	SPAG1	UP
ENSG00000011105	12	3186521	3395730	1.07663	2.71977e-05	0.00131759	TSPAN9	UP
ENSG00000165757	10	30301729	30404423	1.07332	0.000129546	0.00494182	KIAA1462	UP
ENSG00000025039	6	90074355	90121989	1.0733	0.00127169	0.0282472	RRAGD	UP
ENSG00000164465	6	117774980	117891021	1.07251	0.000565199	0.01547	DCBLD1	UP
ENSG00000207460	15	25331674	25331765	1.07178	0.00134144	0.0293341	SNORD116-19	UP
ENSG00000138496	3	122246771	122283424	1.06839	0.000631805	0.0168265	PARP9	UP
ENSG00000100427	22	50497820	50524331	1.06722	0.00180403	0.0367627	MLC1	UP
ENSG00000164237	5	10275987	10308138	1.06671	0.00258877	0.047663	CMBL	UP
ENSG00000119632	14	94594116	94596590	1.06061	0.000959404	0.0230622	IFI27L2	UP
ENSG00000106546	7	17338246	17385776	1.05978	0.00052752	0.0146417	AHR	UP
ENSG00000176485	11	63340667	63384355	1.04674	0.000769741	0.0195757	PLA2G16	UP
ENSG00000091436	2	173940163	174132738	1.04505	0.00121243	0.0272963	MLTK	UP
ENSG00000072110	14	69340860	69446157	1.04344	5.03276e-05	0.00223265	ACTN1	UP
ENSG00000105939	7	138728266	138794465	1.04044	8.47178e-05	0.00348424	ZC3HAV1	UP
ENSG00000165476	10	65281123	65384883	1.03162	0.00145924	0.0315264	REEP3	UP
ENSG00000160209	21	45138975	45182188	1.03105	9.75829e-08	1.03431e-05	PDXK	UP
ENSG00000100979	20	44527399	44540794	1.03076	0.000989018	0.0235482	PLTP	UP
ENSG00000185043	15	90773207	90777279	1.02708	0.00150206	0.0322309	CIB1	UP
ENSG00000160789	1	156052364	156109880	1.02702	0.00158658	0.0335432	LMNA	UP
ENSG00000121957	1	109417972	109477167	1.02594	3.3681e-05	0.00157841	GPSM2	UP
ENSG00000165806	10	115438942	115490662	1.02416	0.00195636	0.0391098	CASP7	UP
ENSG00000065485	3	122785909	122944074	1.02152	0.000456743	0.013044	PDIA5	UP
ENSG00000242808	3	180707558	181554668	1.02139	0.00227443	0.0434867	SOX2-OT	UP
ENSG00000154642	21	19161284	19191703	1.02081	5.41978e-06	0.000341014	C21orf91	UP
ENSG00000026025	10	17270258	17279592	1.02064	0.00164117	0.0343344	VIM	UP
ENSG00000196104	4	167654535	168155947	1.01658	7.71366e-05	0.00323945	SPOCK3	UP
ENSG00000183255	21	46269500	46293752	1.01293	4.36463e-06	0.000284837	PTTG1IP	UP
ENSG00000102265	X	47441712	47446188	1.01178	0.00189181	0.0380604	TIMP1	UP
ENSG00000160221	21	45553487	45565605	1.01121	5.52747e-05	0.00242487	C21orf33	UP
ENSG00000005513	16	1031808	1036979	0.99665	0.000277821	0.00908413	SOX8	UP
ENSG00000008441	19	13106422	13209610	0.990854	8.61789e-05	0.00353513	NFIX	UP
ENSG00000076706	11	119179241	119192231	0.989406	0.000484263	0.0136085	MCAM	UP
ENSG00000138823	4	100484918	100545156	0.987546	0.00099006	0.0235482	MTTP	UP
ENSG00000165186	X	23352133	23422489	0.987038	1.14666e-05	0.000644457	PTCHD1	UP
ENSG00000073712	14	53323986	53419153	0.986023	1.03404e-05	0.000593842	FERMT2	UP
ENSG00000091490	4	25749055	25865382	0.981392	0.00164356	0.0343344	SEL1L3	UP
ENSG00000172985	2	109745804	110262207	0.97758	0.00221126	0.042955	SH3RF3	UP
ENSG00000166130	12	99007183	99038891	0.976906	0.000409071	0.0119907	IKBIP	UP
ENSG00000168461	18	9708162	9862548	0.976649	0.00271235	0.0491804	RAB31	UP
ENSG00000138134	10	90639491	90734910	0.974778	0.00055943	0.0153387	STAMBPL1	UP
ENSG00000049860	5	73935848	74018472	0.971062	2.41471e-05	0.00120301	HEXB	UP
ENSG00000241837	21	35275757	35288284	0.96727	3.6201e-06	0.000242255	ATP5O	UP
ENSG00000115825	2	37477645	37551951	0.96391	0.000128034	0.00490788	PRKD3	UP
ENSG00000075213	7	83585093	84122040	0.963303	1.36688e-05	0.000744384	SEMA3A	UP
ENSG00000128591	7	128470431	128499328	0.961049	0.00015857	0.00585115	FLNC	UP
ENSG00000134107	3	5020801	5027008	0.958023	0.000849098	0.0211205	BHLHE40	UP
ENSG00000165124	9	113127531	113342160	0.953703	0.000778106	0.0197566	SVEP1	UP
ENSG00000174453	2	215275789	215443683	0.949342	0.000267115	0.0088254	VWC2L	UP
ENSG00000123989	2	220403669	220408509	0.947657	0.000197111	0.00690238	CHPF	UP
ENSG00000088882	20	2774715	2781283	0.946797	1.59811e-05	0.00085267	CPXM1	UP
ENSG00000163947	3	56761446	57113357	0.942515	0.000427038	0.0123934	ARHGEF3	UP
ENSG00000128578	7	129074274	129128240	0.938751	0.00132574	0.0291615	STRIP2	UP
ENSG00000176171	10	133781578	133795435	0.937232	0.0001521	0.00566537	BNIP3	UP
ENSG00000140807	16	50582241	50670647	0.93494	0.00108743	0.0251446	NKD1	UP
ENSG00000173193	3	122399465	122449687	0.930255	0.00189137	0.0380604	PARP14	UP
ENSG00000182093	21	40752170	40800454	0.929992	0.000176945	0.00633673	WRB	UP
ENSG00000141959	21	45719934	45747259	0.92713	0.00156764	0.0333212	PFKL	UP
ENSG00000141295	17	45915058	45918699	0.925919	0.00160979	0.0338076	SCRN2	UP
ENSG00000178605	X	220025	230886	0.925271	0.000164181	0.00598825	GTPBP6	UP
ENSG00000139117	12	39040624	39301232	0.920687	0.000821883	0.0207018	CPNE8	UP
ENSG00000144040	2	73169165	73302747	0.918243	0.00165035	0.0344306	SFXN5	UP
ENSG00000138029	2	26466038	26513336	0.917107	0.000855561	0.0212451	HADHB	UP
ENSG00000044524	3	89156674	89531284	0.913808	1.62536e-06	0.000123409	EPHA3	UP
ENSG00000142207	21	33683329	33765335	0.913313	1.28351e-06	0.000100848	URB1	UP
ENSG00000165175	X	38660685	38665790	0.912278	0.00116603	0.0266103	MID1IP1	UP
ENSG00000162493	1	13909960	13944452	0.911687	6.07021e-06	0.000375949	PDPN	UP
ENSG00000265150	14	50329271	50329567	0.910529	0.000229795	0.00777392	RN7SL2	UP
ENSG00000102158	X	77081861	77151090	0.904544	0.000329415	0.0102612	MAGT1	UP
ENSG00000103260	16	765115	769655	0.903118	0.000573152	0.0156515	METRN	UP
ENSG00000196757	19	12035883	12061588	0.902144	0.00255831	0.0474775	ZNF700	UP
ENSG00000185088	15	63418071	63450220	0.899049	0.00231699	0.0441403	RPS27L	UP
ENSG00000151136	12	107712190	108053419	0.895861	8.07069e-05	0.00335422	BTBD11	UP
ENSG00000044115	5	137946656	138270723	0.895674	0.00158314	0.0335154	CTNNA1	UP
ENSG00000185274	7	70597155	71178585	0.892198	0.00050576	0.0141371	WBSCR17	UP
ENSG00000111328	12	123745528	123756881	0.889579	0.000187793	0.00662013	CDK2AP1	UP
ENSG00000148700	10	111756126	111895323	0.888122	0.000121477	0.00470265	ADD3	UP
ENSG00000167549	17	27941774	27949925	0.882898	0.00256283	0.0475056	CORO6	UP
ENSG00000139289	12	76419227	76427712	0.880306	0.000282964	0.00919515	PHLDA1	UP
ENSG00000164929	8	104152938	104242533	0.874866	0.00095376	0.0230179	BAALC	UP
ENSG00000068831	11	64494383	64512928	0.874701	0.000417777	0.0121959	RASGRP2	UP
ENSG00000124587	6	42931608	42946958	0.873798	0.00114489	0.0262047	PEX6	UP
ENSG00000119408	9	127019885	127115586	0.873501	0.00223874	0.043238	NEK6	UP
ENSG00000139278	12	75874460	75897633	0.871832	0.00116935	0.0266103	GLIPR1	UP
ENSG00000214717	X	2404455	2419008	0.871592	0.000546075	0.0150509	ZBED1	UP
ENSG00000160691	1	154934774	154946871	0.868782	0.000889481	0.021813	SHC1	UP
ENSG00000168675	18	13217497	13652754	0.866577	0.00217595	0.0423212	LDLRAD4	UP
ENSG00000068697	2	20232411	20251789	0.861715	0.000469774	0.0133252	LAPTM4A	UP
ENSG00000260807	16	1025761	1031596	0.859885	0.00243724	0.0457685	RP11-161M6.2	UP
ENSG00000168994	6	3722848	3752260	0.85828	0.00252377	0.0471133	PXDC1	UP
ENSG00000160097	1	33327869	33338083	0.856949	0.000696514	0.0183029	FNDC5	UP
ENSG00000148411	9	138898383	138987131	0.855604	0.00071714	0.018628	NACC2	UP
ENSG00000197324	14	23340822	23350789	0.854339	0.00258573	0.047663	LRP10	UP
ENSG00000157833	2	26395960	26412532	0.854075	0.000967997	0.0231981	GAREML	UP
ENSG00000127415	4	980785	998316	0.852794	0.00269059	0.0490675	IDUA	UP
ENSG00000159128	21	34775202	34851655	0.852112	0.000121236	0.00470265	IFNGR2	UP
ENSG00000079739	1	64058947	64125916	0.851394	0.00103971	0.0244712	PGM1	UP
ENSG00000145901	5	150409506	150473138	0.845152	0.000182075	0.00647099	TNIP1	UP
ENSG00000180628	10	92979908	93044088	0.843233	0.00118608	0.0268696	PCGF5	UP
ENSG00000050405	12	50569571	50677329	0.840042	0.000233093	0.00784912	LIMA1	UP
ENSG00000139793	13	97873688	98046374	0.840039	0.000700521	0.0183776	MBNL2	UP
ENSG00000128335	22	36622256	36636000	0.836236	0.00276967	0.0497723	APOL2	UP
ENSG00000104332	8	41119481	41167016	0.832799	8.76378e-06	0.000516441	SFRP1	UP
ENSG00000143545	1	153954127	153958834	0.832621	0.00242674	0.0457212	RAB13	UP
ENSG00000213694	9	91606362	91619925	0.828045	0.000361729	0.0110285	S1PR3	UP
ENSG00000128951	15	48623208	48635570	0.827769	0.000875594	0.0216067	DUT	UP
ENSG00000105854	7	95034175	95064510	0.823736	0.000736546	0.0189617	PON2	UP
ENSG00000183087	13	114523522	114567046	0.823725	0.000226872	0.0077554	GAS6	UP
ENSG00000109099	17	15133095	15168643	0.822913	0.000427684	0.0123934	PMP22	UP
ENSG00000148672	10	88810243	88854623	0.817642	0.00100154	0.0237854	GLUD1	UP
ENSG00000213719	6	31698358	31707540	0.817455	0.000749193	0.0192037	CLIC1	UP
ENSG00000118971	12	4382938	4414516	0.817356	0.00105603	0.0245985	CCND2	UP
ENSG00000109686	4	152023903	152246784	0.815635	0.00102011	0.0240456	SH3D19	UP
ENSG00000134882	13	99853028	100038688	0.812124	0.000331456	0.0102842	UBAC2	UP
ENSG00000170275	3	33155471	33189265	0.811136	1.25158e-05	0.000693552	CRTAP	UP
ENSG00000007944	6	16129356	16148479	0.806702	0.00194369	0.0389059	MYLIP	UP
ENSG00000102580	13	96329393	96447243	0.804541	1.48359e-05	0.000799671	DNAJC3	UP
ENSG00000134222	1	109822178	109825808	0.804326	0.00130208	0.0288412	PSRC1	UP
ENSG00000186866	21	46683843	46707813	0.800878	0.000183956	0.00649936	POFUT2	UP
ENSG00000008405	12	107385142	107487607	0.800697	0.000367261	0.0110902	CRY1	UP
ENSG00000165802	9	140342022	140353786	0.79085	0.0011113	0.025547	NSMF	UP
ENSG00000022267	X	135229559	135293518	0.789162	0.000363366	0.011037	FHL1	UP
ENSG00000241945	21	45527171	45551063	0.78729	0.000934148	0.0226273	PWP2	UP
ENSG00000103742	15	65673802	65715410	0.787022	0.000734095	0.0189617	IGDCC4	UP
ENSG00000116044	2	178092323	178257425	0.785239	0.000418705	0.0122004	NFE2L2	UP
ENSG00000160216	21	45285067	45406417	0.780263	4.13903e-05	0.00186233	AGPAT3	UP
ENSG00000177697	11	832843	839831	0.778774	0.00210302	0.0411561	CD151	UP
ENSG00000160190	21	43916118	44001550	0.778114	0.000886714	0.021779	SLC37A1	UP
ENSG00000155304	21	15743436	15755805	0.777869	3.78805e-06	0.000252425	HSPA13	UP
ENSG00000133943	14	91526677	91691976	0.774472	0.000351832	0.0107684	C14orf159	UP
ENSG00000159200	21	35885440	35987441	0.772798	0.000333906	0.0103197	RCAN1	UP
ENSG00000163659	3	156391024	156424559	0.770678	0.00270567	0.0491156	TIPARP	UP
ENSG00000143149	1	165631453	165668100	0.768197	0.000408242	0.0119907	ALDH9A1	UP
ENSG00000152818	6	144606837	145174170	0.768003	0.00150596	0.0322708	UTRN	UP
ENSG00000142188	21	34804792	34852318	0.767935	0.000345589	0.0105978	TMEM50B	UP
ENSG00000164733	8	11700033	11726957	0.76762	0.000153592	0.00570748	CTSB	UP
ENSG00000143153	1	169074935	169101960	0.762923	0.000302432	0.00961029	ATP1B1	UP
ENSG00000185532	10	52750945	54058110	0.761832	0.000955308	0.0230179	PRKG1	UP
ENSG00000160199	21	44394620	44453691	0.761434	0.00116322	0.0265858	PKNOX1	UP
ENSG00000072657	12	72481046	73059422	0.760694	0.00227375	0.0434867	TRHDE	UP
ENSG00000165672	10	120927215	120938345	0.75788	0.00104356	0.0244721	PRDX3	UP
ENSG00000152402	11	106544738	106889250	0.756983	0.000885162	0.0217747	GUCY1A2	UP
ENSG00000181026	15	89164527	89175513	0.752127	0.00197277	0.0393881	AEN	UP
ENSG00000107742	10	73818793	73848790	0.749206	0.00197791	0.0393911	SPOCK2	UP
ENSG00000160191	21	44073746	44195619	0.739753	0.00104871	0.0244929	PDE9A	UP
ENSG00000188352	9	20658308	20995954	0.736356	0.00209011	0.0410051	FOCAD	UP
ENSG00000154727	21	27106881	27144771	0.73593	0.00123545	0.0277546	GABPA	UP
ENSG00000135424	12	56078352	56109827	0.735621	0.000860509	0.0213344	ITGA7	UP
ENSG00000115415	2	191829084	191885686	0.734381	0.000711647	0.0185886	STAT1	UP
ENSG00000144749	3	66429221	66551687	0.724367	0.00082894	0.0208131	LRIG1	UP
ENSG00000189184	4	138440072	138453648	0.719259	0.00178906	0.0365519	PCDH18	UP
ENSG00000150093	10	33189247	33294720	0.716135	0.00061998	0.0165955	ITGB1	UP
ENSG00000176956	8	144239331	144242128	0.712941	0.00106289	0.0247219	LY6H	UP
ENSG00000138685	4	123747863	123819391	0.711882	0.0010783	0.02497	FGF2	UP
ENSG00000124006	2	220415451	220436581	0.704441	0.000229191	0.00777392	OBSL1	UP
ENSG00000243927	21	35445524	35515334	0.704082	0.00225441	0.0434723	MRPS6	UP
ENSG00000170525	10	6186881	6277495	0.691173	0.000406536	0.0119818	PFKFB3	UP
ENSG00000160294	21	47655047	47706211	0.691167	0.000221607	0.00764157	MCM3AP	UP
ENSG00000035403	10	75757872	75879918	0.68982	0.00179165	0.0365576	VCL	UP
ENSG00000164111	4	122589110	122618268	0.686753	0.000209685	0.00729417	ANXA5	UP
ENSG00000068793	15	22892005	23006016	0.68089	0.00209716	0.0410923	CYFIP1	UP
ENSG00000138771	4	77356253	77704406	0.67827	0.000834594	0.0208556	SHROOM3	UP
ENSG00000030582	17	42422614	42430470	0.67452	0.000593021	0.0160645	GRN	UP
ENSG00000100934	14	39501123	39578850	0.672553	0.002627	0.048186	SEC23A	UP
ENSG00000186350	9	137208944	137332431	0.667945	0.00233646	0.0444039	RXRA	UP
ENSG00000129116	4	169418217	169849608	0.66755	0.00134291	0.0293341	PALLD	UP
ENSG00000157538	21	38595721	38640262	0.660226	0.000271666	0.00895703	DSCR3	UP
ENSG00000117448	1	46016215	46035721	0.659448	0.00144458	0.0312525	AKR1A1	UP
ENSG00000133687	12	29653773	29937692	0.656625	0.00147851	0.031812	TMTC1	UP
ENSG00000213639	2	28974506	29025806	0.655339	3.09311e-05	0.00147582	PPP1CB	UP
ENSG00000151135	12	107349497	107372556	0.654589	0.000834249	0.0208556	C12orf23	UP
ENSG00000160214	21	45209394	45225174	0.65342	0.00174644	0.0359015	RRP1	UP
ENSG00000156239	21	30244513	30257693	0.642761	0.00254091	0.0473214	N6AMT1	UP
ENSG00000062716	17	57784553	57919616	0.641624	0.00027465	0.00903657	VMP1	UP
ENSG00000142168	21	33031935	33041244	0.636733	0.000446112	0.0128099	SOD1	UP
ENSG00000159131	21	34876238	34915797	0.634218	0.000220134	0.00760739	GART	UP
ENSG00000149925	16	30064411	30081778	0.632148	0.00111399	0.0255716	ALDOA	UP
ENSG00000142166	21	34696734	34732168	0.631442	0.0010444	0.0244721	IFNAR1	UP
ENSG00000066629	14	100204030	100408397	0.630004	0.0014828	0.031861	EML1	UP
ENSG00000205758	21	34961647	35016232	0.624076	0.00183049	0.0371601	CRYZL1	UP
ENSG00000135862	1	182992595	183114727	0.622098	0.00198621	0.0394169	LAMC1	UP
ENSG00000143878	2	20646835	20649200	0.602145	0.000294651	0.00947701	RHOB	UP
ENSG00000168610	17	40465342	40540586	0.601337	0.00152028	0.0324457	STAT3	UP
ENSG00000171604	5	139026884	139063467	0.599844	0.000662397	0.0175524	CXXC5	UP
ENSG00000123416	12	49521565	49525180	0.584173	0.00143623	0.0311145	TUBA1B	UP
ENSG00000169439	8	97505579	97624000	0.583882	0.00193432	0.0388166	SDC2	UP
ENSG00000160310	21	48055079	48085036	0.579392	0.000919408	0.0223732	PRMT2	UP
ENSG00000075420	3	171757418	172119455	0.571252	0.00125348	0.0280003	FNDC3B	UP
ENSG00000130741	X	24072833	24096088	0.569711	0.00131725	0.0290956	EIF2S3	UP
ENSG00000171314	10	99185917	99193198	0.568142	0.00258943	0.047663	PGAM1	UP
ENSG00000163399	1	116915290	116952883	0.560854	0.000612859	0.0164887	ATP1A1	UP
ENSG00000198862	21	30300466	30365270	0.556279	0.00156358	0.0332799	LTN1	UP
ENSG00000156299	21	32490734	32932290	0.546486	0.00117498	0.0267	TIAM1	UP
ENSG00000185896	13	113951556	113977987	0.54606	0.000866363	0.0214459	LAMP1	UP
ENSG00000163682	4	39455744	39460568	0.543575	0.000365847	0.0110686	RPL9	UP
ENSG00000102144	X	77320685	77384793	0.53806	0.00237118	0.0448479	PGK1	UP
ENSG00000156261	21	30428126	30446118	0.529944	0.000953878	0.0230179	CCT8	UP
ENSG00000102181	X	149934810	150067289	0.503196	0.00204096	0.0402408	CD99L2	UP
ENSG00000162849	1	245318287	245872733	0.499602	0.00276991	0.0497723	KIF26B	UP
ENSG00000255794	12	97825431	97958813	-0.515154	0.000680908	0.0179826	RMST	DOWN
ENSG00000130396	6	168227602	168372703	-0.516788	0.0015757	0.0334476	MLLT4	DOWN
ENSG00000101040	20	45837859	45985567	-0.543019	0.00212616	0.0415062	ZMYND8	DOWN
ENSG00000103723	15	83328033	83378666	-0.549205	0.00126469	0.0281313	AP3B2	DOWN
ENSG00000169783	15	77905369	78113242	-0.553888	0.00275747	0.0497723	LINGO1	DOWN
ENSG00000133216	1	23037332	23241818	-0.558701	0.00101668	0.0240366	EPHB2	DOWN
ENSG00000196361	19	11562141	11591861	-0.558803	0.00160507	0.0337535	ELAVL3	DOWN
ENSG00000119707	14	73525144	73588122	-0.560401	0.00158976	0.0335656	RBM25	DOWN
ENSG00000138650	4	134070470	134129356	-0.567261	0.000232479	0.00784518	PCDH10	DOWN
ENSG00000149639	20	35405845	35492089	-0.569795	0.00242283	0.0457154	SOGA1	DOWN
ENSG00000122756	9	34551430	34590121	-0.574225	0.00098114	0.023442	CNTFR	DOWN
ENSG00000130449	5	60628100	60841997	-0.595523	0.000322573	0.0101079	ZSWIM6	DOWN
ENSG00000019505	11	45261852	45307870	-0.595773	0.000871498	0.0215392	SYT13	DOWN
ENSG00000136715	2	128698791	128785694	-0.59937	0.00226599	0.0434867	SAP130	DOWN
ENSG00000184863	7	155437145	155574179	-0.60533	0.00197628	0.0393911	RBM33	DOWN
ENSG00000133422	22	31321117	31364284	-0.606115	0.000752111	0.0192037	MORC2	DOWN
ENSG00000049759	18	55711599	56068772	-0.607441	0.00104994	0.0244929	NEDD4L	DOWN
ENSG00000225783	22	27042392	27072438	-0.608177	3.04483e-05	0.00145718	MIAT	DOWN
ENSG00000252835	17	7809440	7809578	-0.609167	0.0018825	0.0380183	SCARNA21	DOWN
ENSG00000164742	7	45613739	45762715	-0.611299	0.000517336	0.0144351	ADCY1	DOWN
ENSG00000254726	1	156041804	156051789	-0.61677	0.000310647	0.00983175	MEX3A	DOWN
ENSG00000164796	8	113235157	114449328	-0.618245	0.00100322	0.0237896	CSMD3	DOWN
ENSG00000075391	1	178062864	178448644	-0.625651	0.0014345	0.0311145	RASAL2	DOWN
ENSG00000170004	17	7788124	7816078	-0.63325	0.00097411	0.0233093	CHD3	DOWN
ENSG00000105605	19	54412589	54447195	-0.633261	0.000737351	0.0189617	CACNG7	DOWN
ENSG00000052126	12	19282648	19529334	-0.635785	0.00257805	0.047663	PLEKHA5	DOWN
ENSG00000173801	17	39775692	39943183	-0.636951	0.00151173	0.0323069	JUP	DOWN
ENSG00000169231	1	155165379	155178842	-0.638675	0.00133536	0.0292909	THBS3	DOWN
ENSG00000047346	15	52873514	53002014	-0.644318	0.0018587	0.0376821	FAM214A	DOWN
ENSG00000048740	10	11047259	11378674	-0.646807	0.000320557	0.0100647	CELF2	DOWN
ENSG00000080845	20	34894258	35157040	-0.65587	0.000277597	0.00908413	DLGAP4	DOWN
ENSG00000005339	16	3775055	3930727	-0.656171	0.000402939	0.0119393	CREBBP	DOWN
ENSG00000135454	12	58017193	58027138	-0.657081	0.0009114	0.0222469	B4GALNT1	DOWN
ENSG00000161082	19	3224701	3297074	-0.657106	4.69572e-05	0.0020949	CELF5	DOWN
ENSG00000130540	22	44220389	44258398	-0.659479	0.00175486	0.0359512	SULT4A1	DOWN
ENSG00000152217	18	42260138	42648475	-0.662936	0.000720112	0.0186744	SETBP1	DOWN
ENSG00000175426	5	95726119	95769847	-0.667197	0.00222915	0.0431962	PCSK1	DOWN
ENSG00000087074	19	49375649	49379314	-0.668558	0.000439078	0.0126539	PPP1R15A	DOWN
ENSG00000253230	8	9757574	9762876	-0.670151	0.00014226	0.00536208	LINC00599	DOWN
ENSG00000137073	9	33921691	34048947	-0.675935	0.00183059	0.0371601	UBAP2	DOWN
ENSG00000258890	17	62502706	62538579	-0.677404	0.00024677	0.00825685	CEP95	DOWN
ENSG00000117114	1	81771845	82458120	-0.677687	0.000736637	0.0189617	LPHN2	DOWN
ENSG00000134744	1	52873954	53019159	-0.67818	0.00171437	0.0354386	ZCCHC11	DOWN
ENSG00000197183	20	31030862	31172876	-0.683681	0.000341628	0.0104967	C20orf112	DOWN
ENSG00000080603	16	30709530	30755602	-0.68563	0.00036579	0.0110686	SRCAP	DOWN
ENSG00000077063	7	117350705	117514193	-0.687714	0.00247468	0.0463613	CTTNBP2	DOWN
ENSG00000171634	17	65821640	65980494	-0.690458	0.000402632	0.0119393	BPTF	DOWN
ENSG00000164252	5	76325076	76361059	-0.696399	0.00245884	0.0461194	AGGF1	DOWN
ENSG00000164442	6	139693393	139695757	-0.699801	0.00171302	0.0354386	CITED2	DOWN
ENSG00000143614	1	153777201	153895451	-0.701217	0.000713632	0.018598	GATAD2B	DOWN
ENSG00000156453	5	141232938	141258811	-0.703508	0.000442966	0.0127427	PCDH1	DOWN
ENSG00000151150	10	61786056	62493248	-0.705762	0.00269422	0.0490696	ANK3	DOWN
ENSG00000135414	12	56137064	56150911	-0.707646	0.0010187	0.0240456	GDF11	DOWN
ENSG00000122515	7	44788180	44809477	-0.707864	7.77402e-05	0.00323945	ZMIZ2	DOWN
ENSG00000126464	19	50094900	50129696	-0.711168	0.00256757	0.0475377	PRR12	DOWN
ENSG00000168488	16	28834356	28848558	-0.717273	0.000120646	0.00470265	ATXN2L	DOWN
ENSG00000164061	3	49591922	49708978	-0.718911	0.000224111	0.00770341	BSN	DOWN
ENSG00000175274	11	44907454	44972840	-0.720815	0.00164172	0.0343344	TP53I11	DOWN
ENSG00000108848	17	48796905	48833574	-0.728316	0.000123089	0.00474134	LUC7L3	DOWN
ENSG00000139718	12	122242086	122270562	-0.730078	0.00169614	0.0351537	SETD1B	DOWN
ENSG00000137337	6	30667584	30685666	-0.733692	0.00277021	0.0497723	MDC1	DOWN
ENSG00000116698	1	183441351	183567381	-0.739261	0.00120531	0.0271934	SMG7	DOWN
ENSG00000164989	9	15552895	16061661	-0.740713	0.00175942	0.035993	CCDC171	DOWN
ENSG00000159335	12	6874682	6880116	-0.744135	0.000672656	0.0177944	PTMS	DOWN
ENSG00000119596	14	75230069	75322244	-0.750126	0.000762419	0.0194208	YLPM1	DOWN
ENSG00000104833	19	6494330	6502859	-0.752634	0.000328218	0.0102442	TUBB4A	DOWN
ENSG00000140557	15	92937058	93011958	-0.752759	0.000377496	0.0113558	ST8SIA2	DOWN
ENSG00000114423	3	105374305	105588396	-0.757987	3.84881e-05	0.00175677	CBLB	DOWN
ENSG00000148143	9	109625378	109775915	-0.758734	0.00262072	0.0481267	ZNF462	DOWN
ENSG00000117523	1	171454651	171562650	-0.76202	0.00198669	0.0394169	PRRC2C	DOWN
ENSG00000242588	7	128171752	128269512	-0.766382	0.000529088	0.0146594	RP11-274B21.1	DOWN
ENSG00000180263	12	95470525	95611258	-0.76776	0.00129743	0.0287786	FGD6	DOWN
ENSG00000107863	10	24872538	25012597	-0.76936	2.75029e-05	0.0013283	ARHGAP21	DOWN
ENSG00000076356	1	208195587	208417665	-0.774677	3.16323e-05	0.00150473	PLXNA2	DOWN
ENSG00000185046	12	99120235	100378432	-0.774991	4.98318e-06	0.000318621	ANKS1B	DOWN
ENSG00000117713	1	27022524	27108595	-0.777436	3.32466e-05	0.00156736	ARID1A	DOWN
ENSG00000139631	12	53551447	53575135	-0.781672	0.00175511	0.0359512	CSAD	DOWN
ENSG00000154127	11	122526383	122685181	-0.791016	8.13147e-05	0.00337061	UBASH3B	DOWN
ENSG00000146197	6	35182190	35220856	-0.791328	0.000883092	0.0217577	SCUBE3	DOWN
ENSG00000165521	14	89078775	89259096	-0.800104	0.000783894	0.0198716	EML5	DOWN
ENSG00000141867	19	15347647	15443356	-0.802069	9.43666e-05	0.00381159	BRD4	DOWN
ENSG00000081665	19	19896648	19932560	-0.804878	0.00242893	0.0457212	ZNF506	DOWN
ENSG00000167232	19	23487793	23578362	-0.812878	1.98198e-05	0.00100647	ZNF91	DOWN
ENSG00000134504	18	24034874	24237365	-0.831275	4.07795e-05	0.00184536	KCTD1	DOWN
ENSG00000105270	19	36505562	36524245	-0.832003	0.000391118	0.0116766	CLIP3	DOWN
ENSG00000168843	4	162305049	163085187	-0.835657	5.24607e-07	4.45437e-05	FSTL5	DOWN
ENSG00000114861	3	71003844	71633140	-0.841552	7.0618e-05	0.00303062	FOXP1	DOWN
ENSG00000118263	2	207938861	208031991	-0.844022	0.00070469	0.0184563	KLF7	DOWN
ENSG00000140836	16	72816784	73093597	-0.844625	0.0014185	0.0308148	ZFHX3	DOWN
ENSG00000186472	7	82383329	82792246	-0.846986	0.00270452	0.0491156	PCLO	DOWN
ENSG00000167978	16	2802330	2822539	-0.849158	3.97534e-05	0.00180929	SRRM2	DOWN
ENSG00000164418	6	101846664	102517958	-0.851631	0.00174693	0.0359015	GRIK2	DOWN
ENSG00000081189	5	88013975	88199922	-0.855443	0.000725378	0.0187801	MEF2C	DOWN
ENSG00000159409	1	151674880	151689290	-0.858232	1.81592e-06	0.000134013	CELF3	DOWN
ENSG00000132510	17	7743222	7758114	-0.867179	0.000192016	0.0067539	KDM6B	DOWN
ENSG00000243302	7	128291239	128292388	-0.871472	0.00202786	0.0400827	RP11-274B21.2	DOWN
ENSG00000104112	15	51973550	52013223	-0.871611	0.000363403	0.011037	SCG3	DOWN
ENSG00000198732	14	70320848	70499083	-0.871704	0.0026652	0.0486606	SMOC1	DOWN
ENSG00000082556	8	54138284	54164257	-0.872123	0.0027607	0.0497723	OPRK1	DOWN
ENSG00000177084	12	133200348	133263951	-0.880521	0.000358765	0.0109593	POLE	DOWN
ENSG00000079102	8	92967203	93115514	-0.882292	0.000289724	0.00937625	RUNX1T1	DOWN
ENSG00000243943	2	27805897	27858041	-0.883132	0.00146685	0.0316043	ZNF512	DOWN
ENSG00000178163	4	10441498	10459034	-0.891701	9.23007e-06	0.000537899	ZNF518B	DOWN
ENSG00000160796	3	47021173	47051193	-0.896252	8.82681e-05	0.00361144	NBEAL2	DOWN
ENSG00000122483	1	93645476	93744287	-0.897102	0.0025141	0.0469884	CCDC18	DOWN
ENSG00000138622	15	73612200	73661605	-0.898058	6.66667e-05	0.00286885	HCN4	DOWN
ENSG00000173065	17	27082996	27182250	-0.917539	0.00016469	0.00599297	FAM222B	DOWN
ENSG00000163531	1	204797779	204991950	-0.922687	0.000137047	0.00520283	NFASC	DOWN
ENSG00000188185	7	39773231	39832691	-0.92315	0.000849208	0.0211205	LINC00265	DOWN
ENSG00000272796	1	23243175	23247993	-0.928255	8.4343e-06	0.000498887	RP1-74M1.3	DOWN
ENSG00000245694	16	54952775	54963101	-0.928685	0.000181377	0.00646612	CRNDE	DOWN
ENSG00000175264	11	45670427	45687172	-0.930603	0.000294096	0.00947701	CHST1	DOWN
ENSG00000141449	18	18822203	19105378	-0.940946	9.5611e-07	7.78342e-05	GREB1L	DOWN
ENSG00000184611	2	163227917	163695240	-0.942547	0.00091014	0.0222469	KCNH7	DOWN
ENSG00000170396	2	185463093	185804219	-0.943691	0.000256358	0.00852349	ZNF804A	DOWN
ENSG00000196458	12	133498019	133532892	-0.957556	0.00182239	0.0370889	ZNF605	DOWN
ENSG00000198646	20	33284722	33413452	-0.960269	2.26051e-05	0.00113334	NCOA6	DOWN
ENSG00000057704	12	94960900	95044338	-0.974275	3.20441e-05	0.00151974	TMCC3	DOWN
ENSG00000198795	18	22641890	22932154	-0.976677	3.29869e-06	0.000223589	ZNF521	DOWN
ENSG00000218418	6	80774003	80779916	-0.979937	0.000575263	0.015664	RP11-296E7.1	DOWN
ENSG00000155511	5	152869175	153193429	-0.983887	0.000532164	0.0146931	GRIA1	DOWN
ENSG00000112139	6	37600284	37667082	-0.989095	2.92872e-07	2.62803e-05	MDGA1	DOWN
ENSG00000129990	19	55682567	55691809	-0.992224	0.000312822	0.00987837	SYT5	DOWN
ENSG00000140993	16	3348832	3355729	-0.999839	0.000158509	0.00585115	TIGD7	DOWN
ENSG00000196569	6	129204342	129837714	-1.0055	0.00132578	0.0291615	LAMA2	DOWN
ENSG00000136367	14	23990066	24025401	-1.00864	2.49489e-05	0.00122823	ZFHX2	DOWN
ENSG00000196935	12	64238073	64541613	-1.01652	1.58237e-07	1.5522e-05	SRGAP1	DOWN
ENSG00000070729	16	57917503	58005020	-1.02438	0.00172983	0.0357114	CNGB1	DOWN
ENSG00000150361	13	70274726	70682591	-1.02965	4.07039e-05	0.00184536	KLHL1	DOWN
ENSG00000111676	12	7033626	7051484	-1.04257	0.000253118	0.00845136	ATN1	DOWN
ENSG00000162086	16	3355406	3368852	-1.04315	1.9814e-05	0.00100647	ZNF75A	DOWN
ENSG00000183960	3	19189946	19577138	-1.04456	1.01969e-07	1.05947e-05	KCNH8	DOWN
ENSG00000182575	17	47653220	47661189	-1.06417	0.000259457	0.00859037	NXPH3	DOWN
ENSG00000164588	5	45259349	45696253	-1.07662	0.000466242	0.0132673	HCN1	DOWN
ENSG00000225206	1	98453556	98515419	-1.0781	0.0022952	0.0437778	MIR137HG	DOWN
ENSG00000108001	10	131633547	131762105	-1.08127	0.000100747	0.0040486	EBF3	DOWN
ENSG00000048991	2	136289025	136482840	-1.08442	1.04764e-05	0.000599472	R3HDM1	DOWN
ENSG00000212907	MT	10470	10766	-1.0915	0.00118755	0.0268696	MT-ND4L	DOWN
ENSG00000229852	6	73972938	74011124	-1.11447	0.000583077	0.0158222	RP11-398K22.12	DOWN
ENSG00000271860	6	98264585	98847748	-1.12043	0.00254919	0.0474197	RP11-436D23.1	DOWN
ENSG00000166436	11	8633584	8693413	-1.12189	0.000617767	0.0165864	TRIM66	DOWN
ENSG00000155052	2	124782864	125672864	-1.12754	0.000934129	0.0226273	CNTNAP5	DOWN
ENSG00000178033	6	116832809	116845955	-1.13113	0.00258648	0.047663	FAM26E	DOWN
ENSG00000174749	4	113066553	113116412	-1.14032	0.000473995	0.0133914	C4orf32	DOWN
ENSG00000162631	1	107682629	108026080	-1.16071	4.73171e-07	4.10593e-05	NTNG1	DOWN
ENSG00000085117	11	44585977	44641913	-1.16603	0.00261307	0.0480422	CD82	DOWN
ENSG00000228203	2	7052408	7058840	-1.1738	0.00136143	0.0296977	RNF144A-AS1	DOWN
ENSG00000235655	2	175584505	175585526	-1.17448	0.000158156	0.00585115	H3F3AP4	DOWN
ENSG00000164330	5	158122928	158526769	-1.17751	2.25411e-07	2.08182e-05	EBF1	DOWN
ENSG00000157404	4	55524085	55606881	-1.18049	9.95398e-08	1.04108e-05	KIT	DOWN
ENSG00000172260	1	71861623	72748417	-1.18266	1.57978e-09	2.7119e-07	NEGR1	DOWN
ENSG00000238961	5	76376259	76376396	-1.18299	0.000340247	0.0104747	SNORA47	DOWN
ENSG00000074410	15	63613577	63674360	-1.18866	1.03192e-07	1.06517e-05	CA12	DOWN
ENSG00000230606	2	98081083	98099107	-1.19564	0.000471979	0.0133584	AC159540.1	DOWN
ENSG00000118513	6	135502453	135540311	-1.21213	0.000430378	0.0124487	MYB	DOWN
ENSG00000005020	7	26706681	27034858	-1.22685	0.000453544	0.0129761	SKAP2	DOWN
ENSG00000174473	4	172733405	173962710	-1.22775	3.09958e-07	2.7501e-05	GALNTL6	DOWN
ENSG00000018625	1	160085549	160113381	-1.22861	1.4342e-05	0.000775698	ATP1A2	DOWN
ENSG00000177508	16	54317216	54320675	-1.24695	1.54333e-06	0.000117748	IRX3	DOWN
ENSG00000081818	5	140501581	140505201	-1.24763	0.000171283	0.00617155	PCDHB4	DOWN
ENSG00000177519	2	154333852	154335322	-1.25641	0.00116817	0.0266103	RPRM	DOWN
ENSG00000050344	7	26191860	26226745	-1.26069	0.00133971	0.0293341	NFE2L3	DOWN
ENSG00000185630	1	164524821	164868533	-1.26155	1.33231e-08	1.78315e-06	PBX1	DOWN
ENSG00000119684	14	75480467	75518235	-1.27289	2.13272e-06	0.000155936	MLH3	DOWN
ENSG00000153406	16	4511681	4545764	-1.27707	0.00130906	0.0289551	NMRAL1	DOWN
ENSG00000183248	19	7933605	7939326	-1.27989	0.00132047	0.0291259	CTD-3193O13.9	DOWN
ENSG00000207357	19	1021521	1021627	-1.28192	0.00208783	0.0410051	RNU6-2	DOWN
ENSG00000153956	7	81575760	82073114	-1.28314	0.000113688	0.00451125	CACNA2D1	DOWN
ENSG00000176842	16	54964774	54968397	-1.28329	1.5119e-08	1.97335e-06	IRX5	DOWN
ENSG00000106536	7	39017598	39532694	-1.28789	0.000295908	0.00947925	POU6F2	DOWN
ENSG00000179909	19	58208735	58220579	-1.29979	3.33105e-08	3.86818e-06	ZNF154	DOWN
ENSG00000198727	MT	14747	15887	-1.32043	3.35086e-06	0.000226154	MT-CYB	DOWN
ENSG00000175745	5	92919043	92930321	-1.32617	0.000297967	0.0095259	NR2F1	DOWN
ENSG00000259436	19	42656721	42661675	-1.33811	0.00138685	0.0302104	CTC-378H22.2	DOWN
ENSG00000171246	17	78440948	78451643	-1.37424	2.90416e-08	3.50118e-06	NPTX1	DOWN
ENSG00000185551	15	96869167	96883492	-1.38132	1.22198e-05	0.000681932	NR2F2	DOWN
ENSG00000248540	15	74418256	74421619	-1.38614	0.00188703	0.0380604	RP11-247C2.2	DOWN
ENSG00000152785	4	81952119	81978685	-1.39551	0.00158065	0.0335078	BMP3	DOWN
ENSG00000028277	19	42590263	42700737	-1.396	1.35023e-05	0.000740426	POU2F2	DOWN
ENSG00000182348	7	88388682	88966346	-1.39732	5.35905e-06	0.000338542	ZNF804B	DOWN
ENSG00000198786	MT	12337	14148	-1.40119	1.24061e-05	0.000689891	MT-ND5	DOWN
ENSG00000230373	15	85051116	85060045	-1.40241	0.000203834	0.0071063	GOLGA6L5P	DOWN
ENSG00000070886	1	22890057	22930087	-1.40489	7.75368e-05	0.00323945	EPHA8	DOWN
ENSG00000206077	5	710475	767067	-1.41159	0.000332883	0.0103083	ZDHHC11B	DOWN
ENSG00000197728	12	56435637	56438116	-1.41439	1.49004e-06	0.000114791	RPS26	DOWN
ENSG00000221818	8	25699246	25902913	-1.44394	0.000337639	0.0104147	EBF2	DOWN
ENSG00000182263	2	164449906	164592522	-1.46701	2.95807e-07	2.63937e-05	FIGN	DOWN
ENSG00000223930	3	177919838	178103205	-1.46955	0.00112303	0.0257416	RP11-33A14.1	DOWN
ENSG00000137871	15	56922379	57210769	-1.47094	0.00012218	0.00471784	ZNF280D	DOWN
ENSG00000186019	19	44609616	44617298	-1.47717	1.60674e-05	0.000854385	AC084219.4	DOWN
ENSG00000125851	20	17206752	17465223	-1.48212	1.53798e-12	4.76261e-10	PCSK2	DOWN
ENSG00000170927	6	51480098	51952423	-1.49652	0.00089788	0.0219848	PKHD1	DOWN
ENSG00000211459	MT	648	1601	-1.4996	6.27607e-08	6.88319e-06	MT-RNR1	DOWN
ENSG00000182916	X	102585124	102587254	-1.50438	1.57192e-10	3.22406e-08	TCEAL7	DOWN
ENSG00000198763	MT	4470	5511	-1.52326	7.76371e-06	0.000460948	MT-ND2	DOWN
ENSG00000164438	5	170736288	170739138	-1.53042	0.00012107	0.00470265	TLX3	DOWN
ENSG00000198695	MT	14149	14673	-1.5495	7.13251e-05	0.00304443	MT-ND6	DOWN
ENSG00000169184	22	28144265	28197486	-1.56121	4.62985e-15	2.19327e-12	MN1	DOWN
ENSG00000145242	4	66185281	66536213	-1.57083	3.80244e-13	1.20104e-10	EPHA5	DOWN
ENSG00000119673	14	74034324	74042357	-1.57261	0.000382032	0.0114704	ACOT2	DOWN
ENSG00000198899	MT	8527	9207	-1.57421	1.53895e-07	1.53827e-05	MT-ATP6	DOWN
ENSG00000170044	3	101818088	102198685	-1.59086	0.000295211	0.00947701	ZPLD1	DOWN
ENSG00000164318	5	38258511	38465123	-1.59397	0.000170367	0.00617113	EGFLAM	DOWN
ENSG00000221994	X	47842756	47931025	-1.59791	0.000412439	0.0120623	ZNF630	DOWN
ENSG00000170561	5	2745959	2752969	-1.61879	2.84259e-09	4.53465e-07	IRX2	DOWN
ENSG00000248527	1	569076	569756	-1.63415	1.81591e-06	0.000134013	MTATP6P1	DOWN
ENSG00000197162	16	30585061	30597092	-1.6351	0.000121005	0.00470265	ZNF785	DOWN
ENSG00000178965	1	75033795	75139422	-1.67618	0.00016003	0.00588254	C1orf173	DOWN
ENSG00000198886	MT	10760	12137	-1.68003	4.34283e-08	4.83003e-06	MT-ND4	DOWN
ENSG00000123700	17	68164814	68176189	-1.68736	2.18642e-08	2.69766e-06	KCNJ2	DOWN
ENSG00000112175	6	55618443	55740362	-1.70122	7.1619e-05	0.00304873	BMP5	DOWN
ENSG00000009709	1	18957500	19075360	-1.70396	0.000166434	0.00604249	PAX7	DOWN
ENSG00000172995	3	35680437	35835988	-1.7206	1.75182e-06	0.000131121	ARPP21	DOWN
ENSG00000137203	6	10393419	10419892	-1.72239	3.5068e-09	5.38128e-07	TFAP2A	DOWN
ENSG00000224842	9	129351873	129375979	-1.73506	8.25257e-05	0.00341185	RP11-123K19.1	DOWN
ENSG00000151376	11	86152150	86383678	-1.76062	6.05131e-05	0.00263274	ME3	DOWN
ENSG00000113100	5	26880709	27121257	-1.76614	2.65926e-05	0.00130024	CDH9	DOWN
ENSG00000180730	13	26618735	26625169	-1.78593	1.05292e-06	8.39833e-05	SHISA2	DOWN
ENSG00000198963	9	77112281	77308093	-1.83038	2.20834e-17	1.39505e-14	RORB	DOWN
ENSG00000164853	7	1272543	1276954	-1.84863	1.65297e-13	5.67509e-11	UNCX	DOWN
ENSG00000228253	MT	8366	8572	-1.875	8.63828e-07	7.10543e-05	MT-ATP8	DOWN
ENSG00000187017	1	6484848	6521430	-1.90877	2.44635e-06	0.000174033	ESPN	DOWN
ENSG00000198888	MT	3307	4262	-1.98354	3.54368e-09	5.38128e-07	MT-ND1	DOWN
ENSG00000271043	5	79945819	79946855	-1.98908	1.12403e-13	3.94483e-11	MTRNR2L2	DOWN
ENSG00000154146	11	124609742	124617106	-2.02473	7.61555e-07	6.3208e-05	NRGN	DOWN
ENSG00000106018	7	158820866	158937649	-2.11144	2.25753e-06	0.000163546	VIPR2	DOWN
ENSG00000114670	3	130745694	131069309	-2.15736	1.4976e-11	3.81476e-09	NEK11	DOWN
ENSG00000128573	7	113726382	114333827	-2.15819	5.86574e-31	1.54396e-27	FOXP2	DOWN
ENSG00000269962	10	126133808	126134344	-2.18097	1.36406e-06	0.000106646	RP13-238F13.5	DOWN
ENSG00000229544	10	126135592	126138753	-2.18694	1.15433e-06	9.16098e-05	NKX1-2	DOWN
ENSG00000104327	8	91070836	91107703	-2.18807	2.94054e-29	6.63428e-26	CALB1	DOWN
ENSG00000159387	16	55357672	55364672	-2.21716	8.31569e-09	1.13215e-06	IRX6	DOWN
ENSG00000258498	14	102018558	102026768	-2.3222	2.48164e-08	3.01481e-06	DIO3OS	DOWN
ENSG00000136944	9	129376722	129463311	-2.34107	9.14255e-17	5.34771e-14	LMX1B	DOWN
ENSG00000151655	10	7745232	7791483	-2.43108	7.86669e-08	8.45161e-06	ITIH2	DOWN
ENSG00000138669	4	82009837	82136218	-2.51444	1.56311e-10	3.22406e-08	PRKG2	DOWN
ENSG00000034533	3	130732719	130746493	-2.59073	2.16073e-09	3.59205e-07	ASTE1	DOWN
ENSG00000116035	2	71127720	71160576	-2.60467	9.95136e-10	1.80646e-07	VAX2	DOWN
ENSG00000175445	8	19759228	19824769	-2.64108	1.66176e-16	9.26884e-14	LPL	DOWN
ENSG00000197406	14	102027688	102029789	-2.77119	1.23543e-11	3.25185e-09	DIO3	DOWN
ENSG00000254656	14	101346992	101351184	-3.04974	8.2826e-12	2.21707e-09	RTL1	DOWN
ENSG00000050555	9	133884469	133969860	-3.13857	5.754e-14	2.21641e-11	LAMC3	DOWN
ENSG00000170577	2	45232300	45236569	-3.26086	2.85692e-13	9.39986e-11	SIX2	DOWN
ENSG00000152726	10	47894023	47949412	-3.59673	2.39787e-19	1.99314e-16	FAM21B	DOWN
ENSG00000215146	10	42827314	42863422	-4.22517	4.70819e-22	4.64728e-19	RP11-313J2.1	DOWN
