# Supplementary material for: Transcriptome and Proteome Profiling of Neural Induced Pluripotent Stem Cells from Individuals with Down Syndrome Disclose Dynamic Dysregulations of Key Pathways and Cellular Functions
Source: Mol Neurobiol. 2019 Apr 13;56(10):7113–27. doi: 10.1007/s12035-019-1585-3 (PMC6728280; doi:10.1007/s12035-019-1585-3)
Supplement: Supplementary file 3 — (XLS 56 kb) [file 12035_2019_1585_MOESM3_ESM.xls]

## Sheet: NPC
Supplementary Table 3.1. Differentially expressed proteins (DEPs) in trisomic NPCs.
Gene names	Uniprot	log2fold	p-value		Numbers
GAP43	P17677	3.00502	1.85135e-05	UP	Total	132
FABP7	O15540	2.98251	4.3266e-06	UP	UP	69
ANXA2	P07355	2.65757	1.18753e-07	UP	DOWN	63
ANXA1	P04083	1.97099	3.87133e-06	UP	Bonferroni	6.90608e-05
NEFL	P07196	1.61826	5.74876e-05	UP
VIM	P08670	1.47464	2.21141e-07	UP
CALD1	Q05682-4	1.40998	1.26778e-05	UP
TAGLN	Q01995	1.28227	1.29473e-07	UP
LSS	P48449	1.23151	1.50676e-05	UP
CDK6	Q00534	1.20494	2.97829e-06	UP
HSPB1	P04792	1.19935	2.44057e-06	UP
RNH1	P13489	1.12957	4.6192e-05	UP
TUBB3	Q13509	1.11299	3.36711e-05	UP
CSRP1	P21291	1.02899	5.97907e-06	UP
FLNB	O75369-2	1.02583	4.95946e-05	UP
DPYSL3	Q14195-2	1.01852	1.1236e-05	UP
PLD3	Q8IV08	0.994194	3.62818e-06	UP
ACTN1	P12814	0.967992	6.87131e-05	UP
CRABP1	P29762	0.94424	1.30405e-06	UP
ACTN4	O43707	0.912024	5.20217e-08	UP
CAMK2D	Q13557-8	0.87815	2.56892e-06	UP
CAPNS1	K7EIV0	0.835924	1.69501e-05	UP
MYH9	P35579	0.818728	2.19452e-07	UP
CRMP1	E9PD68	0.816804	1.71729e-05	UP
MYL6	F8W1R7	0.789145	1.79707e-05	UP
FLNA	P21333-2	0.787502	1.20893e-07	UP
IQGAP1	P46940	0.761768	1.99506e-05	UP
MYH10	P35580	0.692219	3.50097e-08	UP
NES	P48681	0.691355	3.95177e-06	UP
DNAJB11	Q9UBS4	0.686687	5.2298e-06	UP
G6PD	P11413	0.682873	2.5428e-05	UP
MAP4	E7EVA0	0.631461	4.63718e-06	UP
MANF	P55145	0.609109	2.00564e-05	UP
RAB6A	P20340-2	0.600381	1.77904e-05	UP
GNAI1	P04899	0.599794	1.10916e-05	UP
MSN	P26038	0.596156	6.70064e-06	UP
SPTAN1	Q13813-3	0.570301	1.28083e-05	UP
TBCB	K7EK42	0.5621	6.05176e-05	UP
AKAP12	Q02952-3	0.554785	2.93044e-05	UP
SPTBN1	Q01082	0.547055	4.52993e-06	UP
PLIN3	O60664-4	0.508564	7.13199e-06	UP
CAP1	Q01518-2	0.497689	4.80311e-07	UP
TPM4	P67936	0.486646	3.96843e-06	UP
P4HB	P07237	0.474722	1.03704e-06	UP
LASP1	Q14847	0.465504	3.14725e-05	UP
PDLIM7	Q9NR12	0.461563	3.15536e-05	UP
TLN1	Q9Y490	0.459257	2.5524e-07	UP
CTNNB1	B4DGU4	0.452841	2.22619e-05	UP
TPM2	Q5TCU3	0.452718	6.00601e-05	UP
WDR1	O75083	0.434633	2.67998e-06	UP
TPM3	Q5VU59	0.427445	2.47339e-05	UP
PDIA4	P13667	0.422986	1.34147e-08	UP
HYOU1	Q9Y4L1	0.409943	3.50782e-05	UP
HSPA5	P11021	0.407371	2.22279e-05	UP
COPE	O14579	0.392867	4.09019e-05	UP
PPIB	P23284	0.378789	3.7269e-05	UP
DCTN2	Q13561	0.348062	5.40408e-05	UP
USO1	O60763	0.34604	2.00845e-05	UP
SEP07	Q16181-2	0.326231	2.90895e-05	UP
ANXA6	A6NN80	0.321967	1.65869e-05	UP
COPA	P53621	0.321947	1.7865e-05	UP
RAB7A	C9J8S3	0.319811	2.89825e-05	UP
SSR1	C9J3L8	0.312588	1.7105e-05	UP
TALDO1	P37837	0.288634	3.23227e-06	UP
HSP90B1	P14625	0.243385	4.01753e-06	UP
CCT8	P50990	0.217396	3.13699e-05	UP
VCL	P18206-2	0.215865	3.92495e-05	UP
DYNC1H1	Q14204	0.209537	5.59714e-05	UP
PARK7	Q99497	0.189139	4.04836e-05	UP
RPL23A	P62750	-0.0678279	6.642e-05	DOWN
BCAT1	P54687-4	-0.085285	4.95147e-05	DOWN
NCL	P19338	-0.139056	6.37459e-05	DOWN
FUS	P35637-2	-0.150404	1.56456e-05	DOWN
LDHB	P07195	-0.173254	1.83249e-05	DOWN
FEN1	P39748	-0.192494	1.12622e-05	DOWN
HSPH1	Q92598-2	-0.193767	4.95978e-05	DOWN
HNRNPK	P61978-3	-0.201828	5.73576e-05	DOWN
ANP32A	H0YN26	-0.205572	2.04455e-05	DOWN
XRCC6	P12956	-0.210257	3.99684e-05	DOWN
RPS4X	P62701	-0.210705	1.45609e-05	DOWN
HSPA9	P38646	-0.214349	1.14311e-05	DOWN
DDX3X;DDX3Y	O00571-2	-0.217474	4.72625e-05	DOWN
RBM8A	Q9Y5S9-2	-0.233577	6.56204e-05	DOWN
KHSRP	Q92945	-0.233942	5.79877e-06	DOWN
HNRNPM	P52272-2	-0.237076	4.46835e-05	DOWN
HNRNPU	Q00839-2	-0.244682	6.72719e-05	DOWN
SMC4	E9PD53	-0.248519	3.82741e-05	DOWN
SAE1	Q9UBE0	-0.251152	6.22701e-05	DOWN
LMNB1	P20700	-0.260123	4.41452e-05	DOWN
NONO	Q15233	-0.268151	2.31885e-05	DOWN
SFPQ	P23246	-0.272498	5.09651e-05	DOWN
SRRT	Q9BXP5-5	-0.286023	2.70357e-05	DOWN
RBBP4	Q09028-3	-0.287111	3.51034e-05	DOWN
LARS	F5H698	-0.308898	5.09034e-05	DOWN
UBE2I	H3BPC4	-0.310925	5.60616e-06	DOWN
HNRNPC	G3V4W0	-0.316603	4.85409e-05	DOWN
ALDH18A1	P54886-2	-0.316855	3.47571e-05	DOWN
MATR3	P43243	-0.323991	2.37304e-05	DOWN
STMN1	A2A2D0	-0.332023	8.68186e-06	DOWN
DARS	Q68CR9	-0.338317	2.4028e-06	DOWN
SMARCA5	O60264	-0.36016	3.15391e-05	DOWN
TCEA1	P23193	-0.386217	3.62224e-05	DOWN
MAP2	P11137-3	-0.396422	1.59471e-05	DOWN
PRDX3	P30048-2	-0.417245	6.719e-06	DOWN
PARP1	P09874	-0.422356	3.99138e-07	DOWN
MCM6	Q14566	-0.438271	2.94511e-07	DOWN
LRPPRC	P42704	-0.439745	5.08654e-05	DOWN
NASP	P49321	-0.450252	5.27036e-06	DOWN
EIF4A3	P38919	-0.463198	3.95121e-05	DOWN
DEK	P35659	-0.465228	8.32469e-08	DOWN
SUGT1	Q9Y2Z0-2	-0.478845	5.68513e-06	DOWN
CLNS1A	E9PMI6	-0.489106	3.91317e-05	DOWN
HIST1H4A	P62805	-0.504878	3.02371e-05	DOWN
HIST1H2AJ	Q99878	-0.521035	4.16802e-05	DOWN
GMPS	P49915-2	-0.530107	4.80128e-06	DOWN
HIST1H2BL	Q99880	-0.53851	4.15846e-05	DOWN
HMGB2	P26583	-0.547468	1.8716e-05	DOWN
HSPA1A	P08107	-0.571075	2.05219e-05	DOWN
MCM5	P33992	-0.589037	4.26019e-05	DOWN
MCM7	P33993	-0.616735	1.33041e-07	DOWN
H1FX	Q92522	-0.637577	1.13936e-05	DOWN
SRP14	P37108	-0.649676	3.97686e-07	DOWN
HIST1H1B	P16401	-0.654123	6.74098e-06	DOWN
IGF2BP1	Q9NZI8	-0.723523	3.17194e-06	DOWN
MCM3	P25205	-0.736581	1.14052e-06	DOWN
MCM4	P33991	-0.741039	2.32668e-06	DOWN
PCNA	P12004	-0.754273	1.32337e-05	DOWN
ATIC	P31939	-0.759755	1.4448e-06	DOWN
MCM2	P49736	-0.812312	3.14224e-05	DOWN
SLC2A1	P11166	-1.11379	2.46479e-07	DOWN
HIST2H2BE	Q16778	-1.17074	6.84729e-05	DOWN
COL3A1	P02461	-1.64008	4.97658e-08	DOWN

## Sheet: DiffNPC
Supplementary Table 3.2. Differentially expressed proteins (DEPs) in trisomic DiffNPCs.
Gene names	Uniprot	log2fold	p-value		Numbers
TAGLN2	P37802;X6RJP6;P37802-2	3.36477	6.71327e-06	UP	Total	51
CRABP1	P29762;B5MCB5	2.13272	4.46227e-05	UP	UP	25
ANXA2	P07355;A6NMY6;P07355-2;H0YN42;H0YKS4;H0YMD0;H0YMU9;H0YM50;H0YN28;H0YL33;H0YNP5	1.94178	3.66648e-05	UP	DOWN	26
EPB41L3	A0A0A0MRA8;Q9Y2J2-2;Q9Y2J2;Q9Y2J2-4;B2RB02;Q9Y2J2-3	1.79279	3.53137e-05	UP	Bonferroni	0.000113895
VIM	P08670;B0YJC4	1.50441	3.40924e-07	UP
VSNL1	P62760;E9PE24;E7ER47	1.42806	7.7131e-05	UP
FLNA	Q5HY54;P21333-2;P21333;Q60FE5;A0A087WWY3	1.4226	5.12418e-05	UP
FLNC	Q14315-2;Q14315	1.32739	7.21914e-06	UP
PLEC	Q15149-7;Q15149-8;Q15149-9;Q15149-5;Q15149-4;Q15149-6;Q15149-3;Q15149-2;Q15149	1.29502	2.81799e-05	UP
MSN	P26038	1.09	1.45765e-05	UP
AKAP12	Q02952-3;Q02952-2;Q02952	1.00812	6.49836e-05	UP
GLUD1	P00367;P00367-3;P49448;P00367-2	0.894462	1.10865e-05	UP
MAP4	E7EVA0;P27816-6;P27816;P27816-2;P27816-5;P27816-4	0.800993	9.94031e-06	UP
ALDOA	J3KPS3;P04075;P04075-2;H3BQN4;H3BUH7;H3BPS8;H3BMQ8;H3BR04	0.729908	4.55597e-05	UP
PGAM1	P18669	0.590386	9.51745e-06	UP
TPI1	P60174-1;P60174;P60174-4;U3KPZ0	0.590291	0.000113007	UP
SCRN1	Q12765;Q12765-2;Q12765-3	0.477781	8.05242e-05	UP
SEPT2	B5MCX3;Q15019;Q15019-3;Q15019-2;C9J2Q4;H7C2Y0	0.424044	2.97273e-06	UP
ALDH2	P05091;P05091-2	0.247294	3.87312e-05	UP
PEBP1	P30086	0.237902	3.56416e-05	UP
ANK2	Q01484;I6L894;Q01484-5;Q01484-2;E9PHW9;D6RHE1	0.204339	4.95475e-05	UP
PPP2R1A	P30153;B3KQV6;C9J9C1	0.188823	3.94681e-05	UP
STX12	B1AJQ6;Q86Y82	0.111405	2.29179e-05	UP
HSP90AA1	P07900;P07900-2	0.055029	9.77596e-05	UP
GNAO1	P09471-2;P09471	0.0346829	2.86673e-05	UP
SF1	Q15637-4;Q15637-6;Q15637-7;Q15637-3;Q15637-2;Q15637;Q15637-5;H7C561	-0.0206209	4.48004e-05	DOWN
VAT1	Q99536;Q99536-3;Q99536-2	-0.0418403	4.18132e-05	DOWN
MAP2	P11137-3;P11137	-0.0745626	2.38184e-05	DOWN
GOT2	P00505;P00505-2	-0.0953656	8.84318e-05	DOWN
ACAT1	P24752;H0YEL7	-0.099054	2.76781e-05	DOWN
COX5A	H3BNX8;P20674;H3BRM5;H3BV69	-0.135694	7.97173e-06	DOWN
MYO5A	A0A087WY00;G3V394;F8WE88;F8W6H6;Q9Y4I1-2;Q9Y4I1;Q9Y4I1-3	-0.195079	2.45828e-05	DOWN
CCT6A	P40227;P40227-2	-0.197961	1.92619e-05	DOWN
FARSA	K7ER16;Q9Y285;K7ER00;Q9Y285-2	-0.240466	4.91468e-05	DOWN
ILF3	Q12906;Q12906-7;Q12906-5;Q12906-4;Q12906-2;Q12906-6;Q12906-3	-0.264689	9.20956e-05	DOWN
KLC1	G5E9S8;F8W6L3;Q07866-8;G3V2E7;G3V3H3;G3V5R9;E7EVH7;Q07866-2;Q07866-3;Q07866;Q07866-5;Q07866-10;Q07866-6;Q07866-4;Q07866-9	-0.269712	4.17162e-05	DOWN
FLJ22184	A0A087WZ52;A0A096LNU1	-0.281272	0.00010115	DOWN
FDPS	P14324-2;P14324;A0A087X1D8;A0A087WVN4	-0.298031	7.87655e-05	DOWN
HNRNPM	A0A087X0X3;P52272-2;P52272;M0QZM1	-0.36371	4.46009e-05	DOWN
PHB	C9JW96;P35232;C9JZ20;E7ESE2;E9PCW0;P35232-2	-0.385837	7.55785e-05	DOWN
HNRNPA3	P51991;P51991-2	-0.394812	1.29246e-05	DOWN
KRAS	P01116-2;P01116	-0.395366	2.82688e-05	DOWN
CBX5	P45973	-0.412952	3.61233e-05	DOWN
ELAVL1	Q15717;Q15717-2;M0QZR9	-0.433386	3.4572e-05	DOWN
HNRNPR	O43390;O43390-2;O43390-3;O43390-4;B4DT28	-0.445139	3.89861e-05	DOWN
GNAI1	P63096;P63096-2	-0.478105	1.44612e-05	DOWN
DYNC1LI1	Q9Y6G9;E9PHI6	-0.566097	0.00010259	DOWN
CORO1A	P31146;H3BRY3	-0.616931	4.85891e-05	DOWN
HNRNPAB	D6R9P3;D6RD18;D6RBZ0;A0A087WZV1;Q99729-3;Q99729-2;Q99729-4;Q99729	-0.619271	5.27123e-07	DOWN
TMPO	G5E972;P42167-2;P42167;P42167-3;P42166;H0YJH7	-0.685075	7.49808e-05	DOWN
HIST1H1B	P16401	-1.12335	7.93887e-05	DOWN
