# Supplementary material for: Transcriptome and Proteome Profiling of Neural Induced Pluripotent Stem Cells from Individuals with Down Syndrome Disclose Dynamic Dysregulations of Key Pathways and Cellular Functions
Source: Mol Neurobiol. 2019 Apr 13;56(10):7113–27. doi: 10.1007/s12035-019-1585-3 (PMC6728280; doi:10.1007/s12035-019-1585-3)
Supplement: Supplementary file 4 — (XLS 40 kb) [file 12035_2019_1585_MOESM4_ESM.xls]

## Sheet: NPC
Supplementary Table 4.1. Differentially expressed genes on HSA21 and from MT genome in trisomic NPCs.
gene_names	chr	start	stop	log2FoldChange	pvalue	padj	gene_symbol			UP	DOWN	Transcripts	UP	DOWN
ENSG00000155304	21	15743436	15755805	1.04433	0.000863656	0.0221189	HSPA13	UP	Total	734	188	20525	0.0357613	0.00915956
ENSG00000154640	21	18965971	18985265	0.91987	0.00182603	0.0393993	BTG3	UP	1	64	18	2153	0.029726	0.00836043
ENSG00000154645	21	19273580	19639690	4.11738	6.98902e-12	1.48545e-09	CHODL	UP	2	57	16	1458	0.0390947	0.0109739
ENSG00000154654	21	22370633	22915650	2.38492	9.26585e-05	0.00364542	NCAM2	UP	3	54	10	1243	0.0434433	0.00804505
ENSG00000142192	21	27252861	27543446	1.32591	3.09568e-06	0.000200148	APP	UP	4	43	10	822	0.0523114	0.0121655
ENSG00000232692	21	27750871	27844017	2.20079	0.000718131	0.0192408	AP001596.6	UP	5	46	13	1038	0.044316	0.0125241
ENSG00000154736	21	28290231	28338832	3.45341	5.13581e-11	9.0444e-09	ADAMTS5	UP	6	38	15	1130	0.0336283	0.0132743
ENSG00000156256	21	30396950	30426809	0.923125	0.00232542	0.0474606	USP16	UP	7	39	12	1017	0.0383481	0.0117994
ENSG00000142168	21	33031935	33041244	0.85387	0.000709102	0.0191977	SOD1	UP	8	40	4	795	0.0503145	0.00503145
ENSG00000205927	21	34398153	34401504	-2.41712	0.00022313	0.00761235	OLIG2	DOWN	9	27	7	863	0.0312862	0.00811124
ENSG00000184221	21	34442450	34444726	-3.3812	1.37883e-07	1.2812e-05	OLIG1	DOWN	10	29	6	811	0.0357583	0.00739827
ENSG00000142166	21	34696734	34732168	0.987132	0.000357486	0.0110725	IFNAR1	UP	11	33	7	1093	0.0301921	0.00640439
ENSG00000159128	21	34775202	34851655	1.24965	1.07625e-05	0.000578517	IFNGR2	UP	12	44	11	1086	0.0405157	0.0101289
ENSG00000205670	21	35747779	35780164	1.01326	0.00162724	0.0360795	SMIM11	UP	13	14	7	409	0.0342298	0.0171149
ENSG00000159200	21	35885440	35987441	1.54108	3.52475e-08	3.66158e-06	RCAN1	UP	14	18	7	693	0.025974	0.010101
ENSG00000159216	21	36160098	37376965	3.16078	1.62793e-09	2.19723e-07	RUNX1	UP	15	27	7	773	0.0349288	0.00905563
ENSG00000159231	21	37507210	37518864	2.08779	0.000214983	0.00740269	CBR3	UP	16	21	5	946	0.0221987	0.00528541
ENSG00000182670	21	38445526	38575413	0.861366	0.000644381	0.0178372	TTC3	UP	17	23	10	1225	0.0187755	0.00816327
ENSG00000160191	21	44073746	44195619	1.01424	0.000650134	0.017916	PDE9A	UP	18	16	3	360	0.0444444	0.00833333
ENSG00000160199	21	44394620	44453691	1.20972	3.48704e-05	0.00156883	PKNOX1	UP	19	15	2	1337	0.0112191	0.00149589
ENSG00000160216	21	45285067	45406417	1.4919	1.0885e-08	1.32418e-06	AGPAT3	UP	20	16	5	526	0.0304183	0.0095057
ENSG00000183255	21	46269500	46293752	0.983282	0.000182946	0.00646099	PTTG1IP	UP	21	25	2	236	0.105932	0.00847458
ENSG00000182871	21	46825052	46933634	1.30598	0.000240163	0.00805215	COL18A1	UP	22	11	7	511	0.0215264	0.0136986
ENSG00000142156	21	47401651	47424964	1.69316	9.72354e-08	9.14331e-06	COL6A1	UP	X	34	4	783	0.0434227	0.00510856
ENSG00000142173	21	47518011	47552763	2.16238	4.54283e-06	0.000274515	COL6A2	UP	MT	0	0	23	0	0
ENSG00000160307	21	48018875	48025121	2.083	0.000182639	0.00646099	S100B	UP	Average	32.1429	8.66667	966.143	0.0339357	0.00937956
ENSG00000160310	21	48055079	48085036	0.970824	0.00011008	0.00424059	PRMT2	UP	21q22	19	2	203	0.0935961	0.00985222

## Sheet: DiffNPC
Supplementary Table 4.2. Differentially expressed genes on HSA21 and from MT genome in trisomic DiffNPCs.
gene_name	gene_symbol	chr	log2FoldChange	pvalue	padj			UP	DOWN	Genes	UP	DOWN
ENSG00000155304	HSPA13	21	0.777869	3.78805e-06	0.000252425	UP	Total	634	245	21151	0.0299749	0.0115834
ENSG00000154640	BTG3	21	1.09872	0.000370158	0.0111563	UP	1	51	25	2092	0.0243786	0.0119503
ENSG00000154642	C21orf91	21	1.02081	5.41978e-06	0.000341014	UP	2	46	14	1467	0.0313565	0.00954329
ENSG00000154727	GABPA	21	0.73593	0.00123545	0.0277546	UP	3	43	10	1228	0.0350163	0.00814332
ENSG00000166265	CYYR1	21	2.06722	2.39788e-06	0.000172135	UP	4	34	9	822	0.0413625	0.0109489
ENSG00000154736	ADAMTS5	21	1.25449	0.000752681	0.0192037	UP	5	26	17	1044	0.0249042	0.0162835
ENSG00000156239	N6AMT1	21	0.642761	0.00254091	0.0473214	UP	6	37	15	1103	0.0335449	0.0135993
ENSG00000198862	LTN1	21	0.556279	0.00156358	0.0332799	UP	7	29	16	1031	0.028128	0.0155189
ENSG00000156261	CCT8	21	0.529944	0.000953878	0.0230179	UP	8	25	7	797	0.0313676	0.00878294
ENSG00000156299	TIAM1	21	0.546486	0.00117498	0.0267	UP	9	19	8	862	0.0220418	0.00928074
ENSG00000142168	SOD1	21	0.636733	0.000446112	0.0128099	UP	10	40	9	800	0.05	0.01125
ENSG00000142207	URB1	21	0.913313	1.28351e-06	0.000100848	UP	11	35	8	1091	0.0320807	0.00733272
ENSG00000166979	EVA1C	21	3.24915	7.19499e-21	6.68415e-18	UP	12	39	15	1092	0.0357143	0.0137363
ENSG00000205929	C21orf62	21	1.22062	0.0014054	0.0305724	UP	13	12	2	404	0.029703	0.0049505
ENSG00000243646	IL10RB	21	1.20513	0.00150866	0.0322849	UP	14	10	10	671	0.0149031	0.0149031
ENSG00000142166	IFNAR1	21	0.631442	0.0010444	0.0244721	UP	15	15	11	817	0.0183599	0.0134639
ENSG00000159128	IFNGR2	21	0.852112	0.000121236	0.00470265	UP	16	21	14	926	0.0226782	0.0151188
ENSG00000142188	TMEM50B	21	0.767935	0.000345589	0.0105978	UP	17	29	11	1214	0.023888	0.00906096
ENSG00000159131	GART	21	0.634218	0.000220134	0.00760739	UP	18	10	5	339	0.0294985	0.0147493
ENSG00000205758	CRYZL1	21	0.624076	0.00183049	0.0371601	UP	19	12	17	1319	0.0090978	0.0128886
ENSG00000241837	ATP5O	21	0.96727	3.6201e-06	0.000242255	UP	20	14	6	515	0.0271845	0.0116505
ENSG00000243927	MRPS6	21	0.704082	0.00225441	0.0434723	UP	21	46	0	237	0.194093	0
ENSG00000159200	RCAN1	21	0.772798	0.000333906	0.0103197	UP	22	11	4	507	0.0216963	0.00788955
ENSG00000159216	RUNX1	21	1.7179	0.00012926	0.00494182	UP	X	30	2	773	0.0388098	0.00258732
ENSG00000157538	DSCR3	21	0.660226	0.000271666	0.00895703	UP	MT	0	10	22	0	0.454545
ENSG00000182093	WRB	21	0.929992	0.000176945	0.00633673	UP	Average	26.5714	11.0952	959.095	0.0279478	0.0114783
ENSG00000184809	C21orf88	21	1.21756	0.00174813	0.0359015	UP	21q22	41	0	208	0.197115	0
ENSG00000182240	BACE2	21	1.34422	0.00274018	0.0496281	UP
ENSG00000157601	MX1	21	1.26104	0.00186969	0.0378564	UP
ENSG00000157617	C2CD2	21	1.29068	1.52811e-06	0.000117153	UP
ENSG00000160190	SLC37A1	21	0.778114	0.000886714	0.021779	UP
ENSG00000235023	AP001626.2	21	1.15097	0.00265751	0.0485764	UP
ENSG00000160191	PDE9A	21	0.739753	0.00104871	0.0244929	UP
ENSG00000160199	PKNOX1	21	0.761434	0.00116322	0.0265858	UP
ENSG00000142178	SIK1	21	1.38728	0.000115443	0.0045694	UP
ENSG00000160209	PDXK	21	1.03105	9.75829e-08	1.03431e-05	UP
ENSG00000160214	RRP1	21	0.65342	0.00174644	0.0359015	UP
ENSG00000160216	AGPAT3	21	0.780263	4.13903e-05	0.00186233	UP
ENSG00000241945	PWP2	21	0.78729	0.000934148	0.0226273	UP
ENSG00000160221	C21orf33	21	1.01121	5.52747e-05	0.00242487	UP
ENSG00000141959	PFKL	21	0.92713	0.00156764	0.0333212	UP
ENSG00000183255	PTTG1IP	21	1.01293	4.36463e-06	0.000284837	UP
ENSG00000186866	POFUT2	21	0.800878	0.000183956	0.00649936	UP
ENSG00000182871	COL18A1	21	1.98158	1.73269e-10	3.50826e-08	UP
ENSG00000160294	MCM3AP	21	0.691167	0.000221607	0.00764157	UP
ENSG00000160310	PRMT2	21	0.579392	0.000919408	0.0223732	UP
ENSG00000211459	MT-RNR1	MT	-1.4996	6.27607e-08	6.88319e-06	DOWN
ENSG00000198888	MT-ND1	MT	-1.98354	3.54368e-09	5.38128e-07	DOWN
ENSG00000198763	MT-ND2	MT	-1.52326	7.76371e-06	0.000460948	DOWN
ENSG00000228253	MT-ATP8	MT	-1.875	8.63828e-07	7.10543e-05	DOWN
ENSG00000198899	MT-ATP6	MT	-1.57421	1.53895e-07	1.53827e-05	DOWN
ENSG00000212907	MT-ND4L	MT	-1.0915	0.00118755	0.0268696	DOWN
ENSG00000198886	MT-ND4	MT	-1.68003	4.34283e-08	4.83003e-06	DOWN
ENSG00000198786	MT-ND5	MT	-1.40119	1.24061e-05	0.000689891	DOWN
ENSG00000198695	MT-ND6	MT	-1.5495	7.13251e-05	0.00304443	DOWN
ENSG00000198727	MT-CYB	MT	-1.32043	3.35086e-06	0.000226154	DOWN
