# Supplementary material for: Transcriptome and Proteome Profiling of Neural Induced Pluripotent Stem Cells from Individuals with Down Syndrome Disclose Dynamic Dysregulations of Key Pathways and Cellular Functions
Source: Mol Neurobiol. 2019 Apr 13;56(10):7113–27. doi: 10.1007/s12035-019-1585-3 (PMC6728280; doi:10.1007/s12035-019-1585-3)
Supplement: Supplementary file 5 — (XLS 66 kb) [file 12035_2019_1585_MOESM5_ESM.xls]

## Sheet: NPC
Supplementary Table 5.1. Perturbed pathways, functional categories and hub-proteins in trisomic NPCs from annotational clustering using EnrichR.
KEGG Pathways	In DiffNPC	Overlap	Adjusted P-value	Z-score	Combined Score	Genes
Focal adhesion_Homo sapiens_hsa04510	YES	30/202	5.43173e-05	-1.92201	29.503	SHC4;ITGB5;ITGB4;LAMA4;TNC;LAMC2;PAK1;RELN;CCND1;TNN;FLNA;FLNB;PAK3;ITGA4;EGF;CAV2;ACTN1;CAV1;ACTN4;IGF1;MAPK10;PARVG;COL6A2;COL6A1;ITGA8;CTNNB1;COL9A3;TLN1;VCL;ITGA9
Dilated cardiomyopathy_Homo sapiens_hsa05414	YES	17/90	0.000325558	-1.86648	23.4823	TGFB2;TGFB1;TPM4;ITGA4;ITGB5;TPM3;ITGB4;TPM2;CACNA2D3;IGF1;CACNA1C;ADCY8;SLC8A1;CACNB2;SGCD;ITGA8;ITGA9
Hypertrophic cardiomyopathy (HCM)_Homo sapiens_hsa05410	YES	16/83	0.000325558	-1.78497	21.7769	TGFB2;TGFB1;TPM4;ITGA4;ITGB5;TPM3;ITGB4;TPM2;CACNA2D3;IGF1;CACNA1C;SLC8A1;CACNB2;SGCD;ITGA8;ITGA9
Arrhythmogenic right ventricular cardiomyopathy (ARVC)_Homo sapiens_hsa05412	YES	15/74	0.000325558	-1.7168	20.8987	DSP;ITGA4;ITGB5;ITGB4;ACTN1;CACNA2D3;ACTN4;CACNA1C;SLC8A1;CACNB2;GJA1;SGCD;ITGA8;CTNNB1;ITGA9
Proteoglycans in cancer_Homo sapiens_hsa05205	YES	26/203	0.0010653	-1.9098	20.5581	CAMK2D;WNT2B;ITGB5;WNT8B;ITPR2;IQGAP1;PAK1;RRAS;CCND1;ERBB3;GPC3;FLNA;FLNB;WNT10B;TGFB2;TGFB1;FZD4;CAV2;CAV1;FZD8;MSN;ANK2;IGF1;CTNNB1;COL21A1;CD44
TGF-beta signaling pathway_Homo sapiens_hsa04350	YES	15/84	0.00108223	-1.72301	18.206	TGFB2;CDKN2B;TGFB1;FST;NOG;SMAD9;LTBP1;TGFBR2;SMAD7;BMP4;ID2;ID1;ID3;BMPR1B;BMPR1A
Retrograde endocannabinoid signaling_Homo sapiens_hsa04723	NO	16/101	0.00203304	-1.73969	16.7849	GRIA1;GRIA2;GABRA5;GABRA3;ITPR2;CACNA1C;ADCY8;GNG12;GABRG3;GNAI1;GNAI2;MAPK10;GABRR1;GNB4;GRIA3;MGLL
Signaling pathways regulating pluripotency of stem cells_Homo sapiens_hsa04550	NO	20/142	0.00172477	-1.67914	16.701	WNT10B;ZFHX3;WNT2B;FZD4;ONECUT1;FZD8;SMAD9;WNT8B;IGF1;BMP4;ID2;ID1;ID3;CTNNB1;OTX1;IL6ST;BMPR1B;SKIL;BMPR1A;JAK1
Pathways in cancer_Homo sapiens_hsa05200	YES	38/397	0.00488527	-1.81615	15.194	WNT2B;LAMA4;SLC2A1;WNT8B;LAMC2;ADCY8;GNAI1;HSP90B1;GNAI2;RASGRP3;FGF5;FGF7;EDNRB;CASP8;CCND1;JAK1;WNT10B;CDKN2B;TGFB2;TGFB1;EGF;FZD4;TPM3;MMP1;DAPK2;F2R;FZD8;IGF1;GNG12;RUNX1;TGFBR2;MAPK10;BMP4;CDK6;RARA;GNB4;CTNNB1;FGF10
Regulation of actin cytoskeleton_Homo sapiens_hsa04810	NO	25/214	0.00346275	-1.69832	15.1024	ITGB5;ITGB4;IQGAP1;FGF5;PAK1;FGF7;RRAS;TMSB4X;PIP5K1B;PAK3;MYH10;GSN;ITGA4;EGF;ACTN1;F2R;MSN;ACTN4;GNG12;ITGA8;MYH9;VCL;ARHGEF6;FGF10;ITGA9
ECM-receptor interaction_Homo sapiens_hsa04512	YES	14/82	0.00222089	-1.46947	13.8748	ITGA4;ITGB5;ITGB4;LAMA4;TNC;LAMC2;RELN;TNN;COL6A2;COL6A1;ITGA8;COL9A3;CD44;ITGA9
MAPK signaling pathway_Homo sapiens_hsa04010	NO	27/255	0.00742758	-1.69227	13.3132	RASGRF2;HSPB1;CACNA1C;RASGRP3;FGF5;PPP3CA;PAK1;FGF7;RRAS;STMN1;FLNA;FLNB;MAP3K5;DUSP4;MEF2C;TGFB2;TGFB1;EGF;BDNF;CACNA2D3;PLA2G4A;GNG12;TGFBR2;MAPK10;CACNB2;HSPA1A;FGF10
Nicotine addiction_Homo sapiens_hsa05033	NO	9/40	0.00396075	-1.34853	11.6821	GRIA1;GRIA2;GABRR1;GRIN3A;GABRA5;CHRNA7;GABRA3;GABRG3;GRIA3
Glutamatergic synapse_Homo sapiens_hsa04724	NO	15/114	0.0125453	-1.50009	10.6126	GRIA1;GRIA2;SLC1A3;PLA2G4A;ITPR2;CACNA1C;ADCY8;GNG12;GNAI1;GNAI2;PPP3CA;GRIN3A;GRM7;GNB4;GRIA3
GABAergic synapse_Homo sapiens_hsa04727	NO	13/88	0.010291	-1.43344	10.6044	GABRA5;PLCL1;GAD1;GABRA3;CACNA1C;GNG12;ADCY8;GABRG3;GNAI1;TRAK2;GNAI2;GABRR1;GNB4
GO Molecular Function		Overlap	Adjusted P-value	Z-score	Combined Score	Genes
protein homodimerization activity	NO	54/582	0.00800988	-3.35	34.9542	QPRT;PTPRO;BHLHE41;HSPB1;PARK7;SYNE1;GHR;ATIC;IMPA2;GLIPR2;ANXA6;ENPP1;MAP3K5;CUBN;PRMT8;G6PD;ZHX3;PRMT2;ACTN1;NOG;ACTN4;MID2;TOX3;SFPQ;DPYD;MYH9;IL6ST;MGLL;SP100;CAMK2D;CHRNA7;NPR3;TERT;ERBB3;NACC2;FLNA;NDP;S100A11;S100A10;GSTM4;TFAP2A;TFAP2B;TGFB2;CADM1;CADM2;FZD4;CAV2;S100B;SOD1;EXT1;NR6A1;BHLHE40;CD69;BMPR1A
cadherin binding involved in cell-cell adhesion	NO	33/294	0.00800988	-2.85458	29.8445	DDX3X;USO1;ARHGAP18;IQGAP1;PARK7;FAM129B;SLC9A3R2;LASP1;ATIC;CALD1;FLNA;FLNB;H1FX;CCT8;SPTAN1;S100A11;SPTBN1;ANXA1;ANXA2;HSPA5;TRPC4;RPL23A;HNRNPK;KRT18;PLIN3;CTNNB1;CDH13;MYH9;TAGLN2;FXYD5;TLN1;VCL;HSPA1A
RNA polymerase II transcriptional repressor activity, metal ion regulated core promoter proximal region sequence-specific binding	NO	15/77	0.00368781	-2.15854	25.1683	TFAP2A;TFAP2C;TSHZ3;BCL11A;TSHZ1;BHLHE41;NR2F1;PROX1;ASCL1;TBX2;IFI16;NACC2;BHLHE40;ZNF536;SKIL
collagen binding	NO	12/49	0.00368781	-2.02428	24.4159	MRC2;PAK1;SPARC;COL5A3;ADAM9;PCOLCE;TGFBI;PPIB;NID2;CD44;COCH;CTSB
collagen binding involved in cell-matrix adhesion	YES	12/50	0.00368781	-2.00431	23.7216	MRC2;PAK1;SPARC;COL5A3;ADAM9;PCOLCE;TGFBI;PPIB;NID2;CD44;COCH;CTSB
collagen V binding	NO	12/51	0.00368781	-2.03533	23.6408	MRC2;PAK1;SPARC;COL5A3;ADAM9;PCOLCE;TGFBI;PPIB;NID2;CD44;COCH;CTSB
cadherin binding	NO	29/275	0.0377518	-2.74866	22.7523	DDX3X;USO1;ARHGAP18;IQGAP1;PARK7;FAM129B;SLC9A3R2;LASP1;ATIC;CALD1;FLNA;FLNB;H1FX;CCT8;SPTAN1;SPTBN1;HSPA5;TRPC4;RPL23A;HNRNPK;PLIN3;CTNNB1;CDH13;MYH9;TAGLN2;FXYD5;TLN1;VCL;HSPA1A
actin filament binding	NO	24/208	0.0365692	-2.66527	22.4009	CAP1;GSN;TPM4;WDR1;NEBL;TPM3;ACTN1;TPM2;DSTN;ACTN4;SORBS1;CORO2B;SSFA2;SYNE1;CACNB2;PARVG;KCNMA1;FLNA;MYH9;FLNB;FXYD5;SYNPO;MYH10;VCL
RNA polymerase II core promoter proximal region sequence-specific DNA binding, bending	NO	24/208	0.0365692	-2.64106	22.1974	TFAP2A;BCL11A;NR2F1;BHLHE41;ETV1;ASCL1;NR3C1;MEIS2;ELK3;TBX2;HNRNPK;NR6A1;KLF5;IFI16;NFIA;RBBP4;NFIB;ELF4;NACC2;CTNNB1;ZNF536;HNRNPC;OTX1;SKIL
amyloid-beta binding	NO	8/26	0.00830761	-1.7308	17.7294	PRNP;TGFB2;FZD4;COL25A1;CHRNA7;LDLRAP1;CLU;ITM2C
PPI Hub Proteins		Overlap	Adjusted P-value	Z-score	Combined Score	log2FoldChange	padj	Genes
PRKACA	YES	60/440	2.69433e-09	-2.17102	55.4549	-0.305437	0.915596	ITGB4;HSPB8;STMN2;HSPB1;NR3C1;GABRR1;LASP1;MAP1LC3A;CCND1;GRM7;STMN1;NEFL;PTRF;DACT1;DSP;MEF2C;ANXA1;USP49;ITGA4;KCND2;SERPINF1;ANK2;ETV1;HLA-A;CACNB2;RARA;PDE5A;PRKCQ;CD44;IFNAR1;ARHGEF6;GRIA1;GRIA2;ABCB1;ITPR2;IQGAP1;CACNA1C;AKAP5;RASGRP3;SLC9A3R2;HRH1;PAK1;PDE11A;ATXN1;PRKAR2B;MAP2;FLNA;PIP5K1B;DRD1;SPTBN1;TFAP2A;PPP1R14C;PLCL1;CAV1;GAD1;MSN;SORBS1;VAX2;CTNNB1;VIM
PRKCA	YES	59/547	8.06332e-06	-2.00308	32.3559	-0.321293	0.912977	ITGB5;ITGB4;HSPB8;HSPB1;LMNB1;AKAP12;GABRR1;GJA1;GRM7;PEA15;ANXA6;SLC39A8;CAPN1;JAK1;DSP;MEF2C;ANXA1;ANXA2;SPHK1;KRT8;PLA2G4A;LMO7;HLA-A;GAP43;NCL;KCNMA1;RARA;MYH9;CD44;VCL;GRIA1;GRIA2;TAGLN;ABCB1;KCNE4;AKAP5;CACNA1C;IQGAP1;NR2C1;RASGRP3;HRH1;BCL2L11;RRAS;TERT;MAP2;FLNA;PDLIM7;PAG1;SMARCA5;CFLAR;GNG12;INADL;NFASC;KRT18;KLF5;SPAG1;CD9;VIM;HSPA1A
ACTB	NO	46/339	2.9714e-07	-1.41511	27.9364	0.044158	0.992356	APP;DDX3X;CPNE4;HNRNPU;IQGAP1;GNAI2;RPS4X;LASP1;MAP1LC3A;MAP2;TMSB4X;ANXA6;FLNA;CCT8;PKNOX1;SPTAN1;MYH10;S100A11;CAP1;GSN;ANXA1;TPM4;MME;ANXA2;NEBL;TPM3;CAV1;TPM2;ACTN1;SMAD9;DSTN;PLA2G4A;ACTN4;LRPPRC;MYL6;NFASC;HNRNPK;PARVG;CLNS1A;NCL;MYH9;PRKCQ;VIM;TLN1;IL7R;VCL
GRB2	NO	85/767	5.51176e-09	-1.13595	27.4154	0.305781	0.788696	ERRFI1;CNTFR;APP;ITK;WDR1;ITGB4;SH3KBP1;EIF4A3;HSPB1;HNRNPU;SHB;SRP14;CLU;ELK3;AFF2;GHR;PPP3CA;MAP1LC3A;TUBB3;KHSRP;ANXA6;SYNPO;SPTAN1;NCKAP5;JAK1;ANXA2;KCNH7;TPM2;ACTN1;KRT8;LMO7;ANK2;ACTN4;TGFBR2;MYL6;NCL;DNAJB11;MYH9;MATR3;IL6ST;RAI14;SHC4;CAMK2D;DCTN2;USP53;HTRA1;IQGAP1;UACA;PAK1;RRAS;ERBB3;CALD1;MAP2;FLNA;FLNB;CD59;SNX7;MYH10;PDLIM7;PAG1;SPTBN1;TFAP2A;PRNP;NGFR;TFAP2B;DYNC1H1;DARS;XRCC6;GSN;…
ITGB1	YES	22/129	3.475e-05	-1.72969	24.2253	0.607163	0.528581	LGALS3BP;SPARC;ITGA4;ITGB5;CAV2;CAV1;ACTN1;TNC;ACTN4;CLDN11;LGALS3;RELN;LGALS1;TMEM158;TIMP2;ITGA8;FLNA;CD9;APBA1;FLNB;TLN1;ITGA9
PRKCB	YES	40/338	4.21859e-05	-1.615	22.105	2.35256	0.210466	GRIA2;CAMK2D;ITGB5;ITGB4;HMGB2;STMN2;HSPB1;PTHLH;RASGRP3;LMNB1;LGALS3;GJA1;IFI16;RRAS;TERT;STMN1;PEA15;FLNA;FLNB;NCAM1;MAP4;DRD1;SPTAN1;PDLIM7;SPTBN1;CDKN2B;ANXA1;ANXA2;FUS;SPHK1;ACTN1;F2R;MSN;ANK2;CFLAR;CACNB2;GAP43;KCNMA1;CTNNB1;VIM
CAMK2A	NO	25/160	3.475e-05	-1.49906	20.9853	1.81984	0.163785	GRIA1;GRIA2;CAMK2D;CACNA1C;IQGAP1;ADCY8;IFIT3;HRH1;MAP2;PEA15;STMN1;FLNA;NEFL;MAP3K5;KCND2;DAPK2;ACTN1;KRT8;PLA2G4A;ACTN4;KRT18;LRRC7;VIM;IL6ST;CD44
VCL#	NO	20/121	0.000109156	-1.62648	20.1178	0.252935	0.92304	LGALS3BP;FEN1;GSN;DDX3X;ANXA2;NONO;TGFB1I1;ACTN1;SORBS1;ACTN4;CORO2B;MYL6;LGALS1;MYH9;CTNNB1;COL8A1;VIM;TLN1;IL7R;VCL
DLG4	YES	47/409	2.13231e-05	-1.3414	20.0639	0.0236704	0.994049	GRIA1;GRIA2;CAMK2D;SLC2A1;SLC1A3;AKAP5;IQGAP1;PARK7;CACNA1C;LRP2;CLU;GNAI1;GNAI2;PRDX3;PPP3CA;LDHB;PTPRZ1;SCRN1;PRKAR2B;NEFL;CAPN1;RAB6A;SPTAN1;GRIA3;SPTBN1;HSPA9;CAP1;DYNC1H1;HSPA5;KCND2;TPM3;FZD4;ACTN1;ATP2B4;PLA2G4A;DSTN;KCNAB1;ACTN4;FAH;SOD1;MYL6;GRIN3A;LRRC7;SFXN3;CNTN1;GNB4;GPR123
H2AFX	YES	25/172	9.80445e-05	-1.52576	19.2907	-0.235894	0.886153	LGALS3BP;CLU;HSP90B1;PRDX3;LDHB;ANXA6;HSPA9;VAT1;XRCC6;HSPA5;PARP1;ANXA2;NONO;MSN;HIST2H2BE;PDIA4;HIST1H4A;TAGLN2;MATR3;HYOU1;S100A4;ANXA2P2;P4HB;HNRNPC;HSPA1A
IL7R*	NO	20/127	0.000201182	-1.54261	17.9165	7.23593	1.80363e-07	GSN;HSPA5;TPM4;TPM3;MSN;HSPB1;PARK7;SOD1;PRDX3;LDHB;MYL6;LGALS1;CAPNS1;TUBB3;S100A4;TAGLN2;P4HB;VCL;JAK1;HSPA1A
GABARAPL1	YES	53/499	3.475e-05	-1.21967	17.2834	0.468209	0.5578	LGALS3BP;DDX3X;HSPB1;HNRNPU;SRP14;RPS4X;KHSRP;SPTAN1;DSP;ANXA1;ANXA2;ACTN1;ANK2;HIST2H2BE;MYL6;SFPQ;NCL;EEF1A2;MCM3;MYH9;TAGLN2;MATR3;MCM5;RAB7A;SRRT;HSP90B1;PRDX3;HSPH1;RBBP4;IGF2BP1;FLNA;FLNB;H1FX;CCT8;GPC6;SPTBN1;S100A11;PRPH;CBR3;HSPA9;XRCC6;GSN;HSPA5;FUS;OPRK1;RPL23A;HNRNPM;HIST1H4A;HNRNPK;ANXA2P2;VIM;HNRNPC;HSPA1A
APP*	YES	30/247	0.000286565	-1.46983	16.3672	1.39507	0.000204022	APP;CLSTN3;CHRNA7;SERPINE1;TNC;SLC40A1;CLU;HSP90B1;CASP8;NEFL;NCAM1;LDLRAP1;SPTAN1;MAP3K5;PRNP;NGFR;TGFB2;GSN;TGFB1;HSPA5;COL25A1;CAV1;MAPK10;NFASC;CNTN1;MYH9;HYOU1;APBA1;PPIB;TNFRSF21
YWHAZ	NO	51/500	0.000102777	-1.19198	14.9107	-0.363224	0.839295	APP;DDX3X;ITGB4;EIF4A3;HSPB1;HNRNPU;LMNB1;LGALS1;SYNPO;SPTAN1;MAP3K5;DSP;MEF2C;ANXA1;ANXA2;LMO7;ACTN4;NCL;MCM3;MYH9;TLN1;VCL;RAI14;MVP;IQGAP1;SSFA2;LDHB;PAK1;ATXN1;HSPH1;TERT;LARS;FLNA;CCT8;HIVEP2;SRGAP1;SPTBN1;HSPA9;DYNC1H1;XRCC6;HSPA5;LRPPRC;HIST1H4A;KRT18;HNRNPK;CTNNB1;VIM;P4HB;HNRNPC;IL7R;HSPA1A
ARRB2	NO	37/323	0.000144996	-1.23249	14.8033	-0.522884	0.550206	CAMK2D;DDX3X;HNRNPU;RPS4X;TUBB3;IGF2BP1;FLNA;H1FX;CAPN1;SPTAN1;MYH10;SPTBN1;MAP3K5;DYNC1H1;XRCC6;GSN;HSPA5;ANXA2;FZD4;NONO;KCNAB1;MAPK10;TGFBR3;HNRNPM;SFPQ;MYL6;HNRNPK;CLNS1A;NCL;EEF1A2;MCM3;MYH9;P4HB;VIM;HNRNPC;ARHGEF6;HSPA1A
ARRB1	NO	31/263	0.000338336	-1.22711	13.3242	-1.09871	0.346566	CPNE8;HNRNPU;LRP4;BACH2;PTHLH;AKAP12;CALD1;FLNA;CNGA3;H1FX;SPTAN1;JAK1;MAP3K5;HSPA9;GSN;HSPA5;ANXA2;TPM4;OPRK1;MAPK10;HNRNPM;HIST1H4A;MYL6;HNRNPK;NCL;EEF1A2;MYH9;F2RL1;P4HB;VIM;HSPA1A
GRIN2B	NO	27/219	0.000491777	-1.276	13.3123	-0.443367	0.924746	CAMK2D;RTN1;AKAP5;LMNB1;LDHB;PPP3CA;PRKAR2B;MAP2;NEFL;CAPN1;RAB6A;MYH10;SPTBN1;DUSP4;GSN;FUS;ATP2B4;PLA2G4A;ACTN4;INADL;MAPK10;MYL6;GAP43;GRIN3A;GNB4;CTNNB1;MYH9
YWHAB	NO	74/812	6.52766e-05	-1.00569	13.2202	0.0848706	0.98999	APP;CNTFR;DDX3X;ITGB4;SLC4A3;CLU;SLC8A1;RPS4X;PPP3CA;LASP1;GJA1;GRM7;CRTAC1;NEFL;SYNPO;MAP3K5;SGIP1;TPM3;ACTN1;CACNA2D3;ANK2;ACTN4;GEM;GAP43;DNAJC6;LRRC7;EEF1A2;MYH9;ACSBG1;RAI14;ASTN1;RAPGEF4;GRIA1;GRIA2;COPA;RTN1;DCTN2;CRMP1;CACNA1C;HSP90B1;GNAI2;LDHB;HSPH1;BCL2L11;PTPRZ1;PRKAR2B;MAP2;SSR1;NCAM1;CCT8;NCAM2;MYH10;DYNC1I1;GRIA3;SPTBN1;HSPA9;PRNP;DYNC1H1;GSN;DTNA;HSPA5;GAD1;LSAMP;ATP2B4;SNAP91;LRP…
ACTG1	NO	29/246	0.000560222	-1.27779	13.1022	0.497941	0.48773	GRIA2;PTPRO;IQGAP1;LMNB1;MDK;MAP2;TMSB4X;FLNA;MYH10;SPTBN1;CAP1;GSN;TPM4;KCND2;TPM3;TPM2;ACTN1;DSTN;PLA2G4A;MSN;ACTN4;HNRNPK;PARVG;MYH9;PRKCQ;P4HB;IL7R;TLN1;VCL
GRIN1	NO	20/149	0.00120916	-1.27442	11.8003	2.75263	NA	DUSP4;FUS;ATP2B4;HNRNPU;PLA2G4A;PLAT;MAPK10;PPP3CA;GAP43;GRIN3A;PRKAR2B;MAP2;MYH9;CTNNB1;NEFL;DRD1;SPTAN1;MYH10;SPTBN1;HSPA1A
CAV1*	YES	18/125	0.00113496	-1.24975	11.7269	2.85898	0.000117851	PRNP;APP;NGFR;ABCB1;ITGB5;CAV2;ITGB4;CAV1;IGFBP3;PLA2G4A;AKAP1;GNAI2;GJA1;EDNRB;ID1;FLNA;CTNNB1;PTRF
SRRM2	NO	21/166	0.00168911	-1.25947	11.0751	-1.39355	0.190204	PRNP;XRCC6;DDX3X;RBM8A;NONO;EIF4A3;HSPB1;OSBPL10;CECR1;MAPK10;HNRNPM;MYL6;SFPQ;MAP1LC3A;RBBP4;EEF1A2;HNRNPC;MCM6;VIM;SPTBN1;HSPA1A
FYN	YES	44/433	0.000338336	-0.918883	10.0097	-0.0957111	0.988587	GRIA1;SHC4;CNTFR;APP;ITK;ITGB4;SH3KBP1;TGFB1I1;CHRNA7;SERPINE1;CRMP1;CACNA1C;NR3C1;LDHB;CASP8;ATXN1;PTPRZ1;RRAS;ERBB3;MAP2;ANXA6;FLNA;NCAM1;CSMD2;NCKAP5;PAG1;PLXNA4;EPHB3;G6PD;TRPC6;CAV2;SPHK1;CAV1;GAD1;PTPRE;NFASC;CDK6;HNRNPK;DOK4;CNTN1;CTNNB1;PRKCQ;IL7R;CD44
TF		Overlap	Adjusted P-value	Z-score	Combined Score	Genes
ATF2		34/237	1.94064e-05	-1.82836	29.8581	APP;PCNA;ITGB4;SLC2A1;HSPB1;SSFA2;HSP90B1;PRDX3;LDHB;HSPH1;CCND1;S100A11;S100A10;CAP1;ANXA1;UBE2I;TPM4;ANXA3;TPM3;ACTN1;KRT8;RHOC;HIST2H2BE;PDIA4;MAPK10;MYL6;KRT18;CTNNB1;TAGLN2;VIM;P4HB;PPIB;CD44;RAB7A
ESR1		78/871	0.000240381	-1.83918	24.1314	DDX3X;WDR1;FHL1;HMGB2;HSPB1;HNRNPU;SYNE1;LMNB1;RPS4X;ATIC;CCND1;TUBB3;SPTAN1;HIST1H1B;DSP;G6PD;PARP1;PRMT2;ANXA2;LMO4;ACTN1;KRT8;FOXL2;ACTN4;PDIA4;MYL6;NCL;DNAJB11;EEF1A2;RARA;MYH9;AHRR;TAGLN2;MCM5;VCL;RAB7A;COPA;ANP32A;LUZP2;MVP;IQGAP1;NR2C1;GNAI1;HSP90B1;PRDX3;PAK1;HSPH1;RBBP4;FLNA;FLNB;MYH10;SKIL;SPTBN1;HSPA9;DYNC1H1;XRCC6;UBE2I;GSN;HSPA5;BDNF;FUS;CAV1;NR2F1;RPL23A;DEK;HNRNPM;DHRS7;KRT18;KLF5;…
SP1		32/263	0.000590176	-1.92393	22.7353	DDX3X;SRRT;FHL1;BHLHE41;CCND1;TERT;IFI16;RBBP4;TUBB3;RNF19A;MYH10;HSPA9;KLF10;NGFR;MEF2C;BCL11B;ANXA2;TPM4;PARP1;TPM3;TPM2;LMO2;NR2F1;LMO7;MEIS2;RUNX1;SFPQ;COL3A1;NCL;RARA;MYH9;VIM
RAD21		27/237	0.00695206	-1.71234	15.5191	FEN1;WNT2B;DDX3X;PCNA;MCM7;HNRNPU;SMC4;CLU;RPS4X;TMSB4X;FLNB;CCT8;CAPN1;HIST1H1B;TPM3;SMARCA5;RPL23A;DEK;CP;REC8;LRPPRC;HIST1H4A;SFPQ;MCM3;MCM4;IL7R;MCM2
TCF4		11/57	0.00708937	-1.40274	12.3726	LGALS3;XRCC6;UBE2I;PARP1;ID2;ID1;DACT2;CTNNB1;ID3;ASCL1;SMAD7
ERG		9/41	0.00845502	-1.22466	10.363	HNRNPM;APP;XRCC6;DDX3X;PARP1;LMO2;HNRNPU;ETV1;SPTAN1
TCF3		26/248	0.0194158	-1.7028	12.7308	PCNA;BHLHE41;PARK7;ASCL1;ELK3;RBBP4;DACT2;HOXA1;UBE2I;NONO;LMO2;RPL23A;OLIG1;OLIG2;MEIS2;RUNX1;ZDHHC15;KAT2B;ID2;NCL;ID1;EEF1A2;CTNNB1;ID3;ALDH18A1;RAI14
MYC		73/957	0.0206034	-1.6351	11.9092	DDX3X;RNH1;MCM7;ITGB5;SH3KBP1;CDCA7L;HSPB1;HNRNPU;PLOD2;SRP14;SMC4;SYNE1;GABRR1;LGALS1;CCND1;TUBB3;SPEG;PTRF;MAP3K5;DACT1;HIST1H2AB;KLF10;DSP;ANXA2;PLA2G4A;LMO7;RUNX1;KAT2B;NAV3;NCL;DNAJB11;MCM3;MCM4;PADI2;MATR3;CAMK2D;ABCB1;IQGAP1;CECR2;HSPH1;CALD1;IGF2BP1;FLNA;SSR1;CCT8;NPTX2;PDLIM7;TFAP2A;TFAP2B;DYNC1H1;XRCC6;TFAP2C;CDKN2B;ZFHX3;UBE2I;NONO;AHNAK2;SMARCA5;SORBS1;LRPPRC;FOSL2;SULF2;MAPK10;KLF5;C…
NOTCH1		22/204	0.0267843	-1.53897	10.6241	SLFN5;APP;XRCC6;MEF2C;BCL11B;PARP1;SRRT;SERPINE1;SMARCA5;SMAD9;DLL3;RUNX1;KAT2B;HEY1;IFI16;RBBP4;CNTN1;MCM3;CTNNB1;MCM5;APBA1;CCT8
NFKB1		25/254	0.0420309	-1.59571	10.1286	HMGB2;NR3C1;CLU;PLD3;MAP1LC3A;DPF3;SPTAN1;MYH10;SPTBN1;DSP;HSPA9;HSPA5;PARP1;NONO;CFLAR;HNRNPM;SFPQ;MYL6;KLF5;EEF1A2;CTNNB1;MYH9;MATR3;VIM;HSPA1A

## Sheet: DiffNPC
Supplementary Table 5.2. Perturbed pathways, functional categories and hub-proteins in trisomic DiffNPCs from annotational clustering using EnrichR.
KEGG Pathways	In NPC	Overlap	Adjusted P-value	Z-score	Combined Score	Genes
Proteoglycans in cancer_Homo sapiens_hsa05205	YES	32/203	2.78019e-07	-2.01334	41.6339	ITGB1;CDKN1A;SDC4;ITGB5;SDC2;ITPR2;CBLB;FGF2;PPP1CB;GPC3;TIMP3;FLNA;ITGAV;FLNC;WNT4;TGFB2;FZD2;TGFB1;WNT5B;CAV2;MMP2;CAV1;STAT3;MSN;ANK2;ANK3;IGF1;TIAM1;FAS;KRAS;MET;CD44
Pathways in cancer_Homo sapiens_hsa05200	YES	47/397	4.0492e-07	-2.08309	40.8492	ITGB1;PTGER4;CDKN1A;LAMA2;LAMC3;HHIP;CBLB;LPAR3;ADCY1;LAMC1;RASGRP2;PLD1;ADCY7;FGF2;GNAI1;EDNRB;RXRA;CASP8;CDH1;CTNNA1;ITGAV;CTNNA3;RUNX1T1;WNT4;CREBBP;HSP90AA1;TGFB2;FZD2;TGFB1;JUP;WNT5B;STAT1;MMP2;STAT3;IGF1;GNG12;RUNX1;TGFBR2;BMP2;COL4A2;COL4A1;KIT;COL4A5;FAS;KRAS;MET;FGFR2
ECM-receptor interaction_Homo sapiens_hsa04512	YES	18/82	2.35055e-06	-1.65176	28.8162	ITGB1;SDC4;LAMA2;ITGB5;LAMC3;ITGB4;TNC;LAMC1;THBS2;THBS3;COL4A2;COL4A1;ITGA7;COL4A5;COL9A3;COL6A6;ITGAV;CD44
Focal adhesion_Homo sapiens_hsa04510	YES	28/202	1.27323e-05	-1.84657	28.5638	ITGB1;LAMA2;ITGB5;SHC1;LAMC3;ITGB4;TNC;LAMC1;THBS2;THBS3;PPP1CB;CCND2;PDGFC;FLNA;ITGAV;FLNC;CAV2;ACTN1;CAV1;IGF1;COL4A2;COL4A1;COL4A5;ITGA7;COL9A3;COL6A6;MET;VCL
PI3K-Akt signaling pathway_Homo sapiens_hsa04151	NO	36/341	0.0001262	-1.91148	24.1137	ITGB1;CDKN1A;CSF1;LAMA2;ITGB5;LAMC3;ITGB4;TNC;LPAR3;LAMC1;THBS2;FGF2;THBS3;GHR;RXRA;CCND2;PPP2R1A;MYB;PDGFC;ITGAV;NGFR;HSP90AA1;IGF1;OSMR;GNG12;COL4A2;COL4A1;KIT;COL4A5;ITGA7;COL9A3;COL6A6;KRAS;MET;FGFR2;IFNAR1
Arrhythmogenic right ventricular cardiomyopathy (ARVC)_Homo sapiens_hsa05412	YES	15/74	6.02323e-05	-1.68225	23.0323	ITGB1;JUP;LAMA2;ITGB5;ITGB4;CACNA2D1;ACTN1;CACNG7;GJA1;SGCD;LMNA;CTNNA1;ITGA7;ITGAV;CTNNA3
Dilated cardiomyopathy_Homo sapiens_hsa05414	YES	16/90	0.0001262	-1.74544	22.121	ITGB1;TGFB2;TGFB1;LAMA2;ITGB5;ITGB4;TPM2;CACNA2D1;ADCY1;IGF1;ADCY7;CACNG7;SGCD;LMNA;ITGA7;ITGAV
Hippo signaling pathway_Homo sapiens_hsa04390	NO	21/153	0.000246055	-1.56809	18.5255	WWTR1;TGFB2;TGFB1;FZD2;WNT5B;SERPINE1;BMP7;NKD1;CTGF;TGFBR2;BMP5;PPP1CB;BMP2;CCND2;FRMD6;PPP2R1A;CDH1;ID1;CTNNA1;CTNNA3;WNT4
Long-term depression_Homo sapiens_hsa04730	NO	12/60	0.000453553	-1.64721	18.2588	GNAO1;GRIA1;GUCY1A2;PPP1R17;PPP2R1A;ITPR2;PRKG2;KRAS;IGF1;NOS1;PRKG1;GNAI1
Hypertrophic cardiomyopathy (HCM)_Homo sapiens_hsa05410	YES	14/83	0.000634344	-1.55579	16.5595	ITGB1;TGFB2;TGFB1;LAMA2;ITGB5;ITGB4;TPM2;CACNA2D1;IGF1;CACNG7;SGCD;LMNA;ITGA7;ITGAV
Rap1 signaling pathway_Homo sapiens_hsa04015	NO	23/211	0.00222134	-1.6347	14.8007	ITGB1;NGFR;CSF1;LPAR3;ADCY1;IGF1;RASGRP2;ADCY7;FGF2;MLLT4;GNAI1;GNAO1;TIAM1;GRIN2A;PRKD3;CDH1;PDGFC;ID1;KIT;P2RY1;KRAS;MET;FGFR2
Axon guidance_Homo sapiens_hsa04360	NO	17/127	0.00150956	-1.46829	13.97	EPHA5;NTNG1;ITGB1;EPHA8;UNC5B;SEMA3D;SEMA3A;NTN1;GNAI1;NTN3;PLXNA2;SLIT3;KRAS;EPHB2;SRGAP1;MET;EPHA3
Protein digestion and absorption_Homo sapiens_hsa04974	NO	14/90	0.00146195	-1.42078	13.8009	COL18A1;COL14A1;ELN;ATP1A2;PRCP;ATP1A1;ATP1B1;COL4A2;COL4A1;COL5A3;COL5A2;COL4A5;COL9A3;COL6A6
p53 signaling pathway_Homo sapiens_hsa04115	NO	12/69	0.00146435	-1.39096	13.3879	CDKN1A;CASP8;CCND2;RRM2B;CD82;IGFBP3;SERPINE1;FAS;PMAIP1;IGF1;RPRM;DDB2
Salivary secretion_Homo sapiens_hsa04970	NO	13/89	0.00350349	-1.40777	11.9166	GUCY1A2;ITPR2;ATP1A2;ADCY1;ATP1A1;ATP1B1;ADCY7;ADRA1A;CST3;CD38;PRKG2;NOS1;PRKG1
Gap junction_Homo sapiens_hsa04540	NO	13/88	0.0033292	-1.38582	11.891	GUCY1A2;ITPR2;ADCY1;HTR2A;ADCY7;TUBB4A;GNAI1;TUBA1B;GJA1;PDGFC;PRKG2;KRAS;PRKG1
Glycolysis / Gluconeogenesis_Homo sapiens_hsa00010	NO	11/67	0.00351475	-1.41457	11.8839	PFKL;TPI1;ALDH2;PGAM1;HKDC1;AKR1A1;PGK1;ALDOC;ALDOA;PGM1;ALDH9A1
AGE-RAGE signaling pathway in diabetic complications_Homo sapiens_hsa04933	NO	13/101	0.0100119	-1.54725	11.1607	TGFB2;TGFB1;VCAM1;STAT1;MMP2;SERPINE1;STAT3;TGFBR2;COL4A2;COL4A1;COL4A5;KRAS;PLCD3
TGF-beta signaling pathway_Homo sapiens_hsa04350	YES	12/84	0.00665116	-1.35939	10.4756	TGFB2;BMP2;CREBBP;TGFB1;PPP2R1A;ID1;ID3;INHBA;SMAD6;BMP7;TGFBR2;BMP5
GO Molecular Function	YES	Overlap	Adjusted P-value	Z-score	Combined Score	Genes
type I transforming growth factor beta receptor binding	NO	11/42	0.00358495	-1.9373	25.2895	TGFBR3;GDF11;BMP3;TGFB2;BMP2;TGFB1;INHBA;SMAD6;BMP7;TGFBR2;BMP5
type III transforming growth factor beta receptor binding	NO	9/38	0.03469	-1.90305	19.1047	TGFBR3;GDF11;BMP3;TGFB2;BMP2;TGFB1;INHBA;BMP7;BMP5
collagen binding involved in cell-matrix adhesion	YES	10/50	0.03469	-1.99649	18.8773	ITGB1;MRC2;CCBE1;SPARC;COL14A1;COL5A3;ADAM9;NID1;CD44;CTSB
type II transforming growth factor beta receptor binding	NO	9/41	0.03469	-1.94858	18.3127	TGFBR3;GDF11;BMP3;TGFB2;BMP2;TGFB1;INHBA;BMP7;BMP5
transforming growth factor beta receptor binding	NO	9/44	0.0496116	-2.01143	17.7349	TGFBR3;GDF11;BMP3;TGFB2;BMP2;TGFB1;INHBA;BMP7;BMP5
Chromosome		Overlap	Adjusted P-value	Z-score	Combined Score	Genes
chr21q22	NO	29/307	0.0518811	-2.19593	18.6309	COL18A1;C21ORF88;PDXK;WRB;PTTG1IP;ATP5O;AGPAT3;ADAMTS5;DSCR3;POFUT2;PKNOX1;C21ORF33;SLC37A1;PRMT2;IL10RB;TMEM50B;IFNGR2;MX1;SOD1;RUNX1;BACE2;TIAM1;MCM3AP;PFKL;CRYZL1;GART;C21ORF62;PDE9A;IFNAR1
PPI Hub Proteins		Overlap	Adjusted P-value	Z-score	Combined Score	log2FoldChange	padj	Genes
PRKCA	YES	64/547	2.08976e-09	-2.20555	56.8506	-0.498152	0.257717	ITGB1;GPSM2;CDKN1A;ITGB5;ITGB4;ZMYND8;HSPB8;PEBP1;AQP4;AHR;GRIK2;SLC4A4;ELAVL1;FGF2;NRGN;MC4R;AKAP12;GABRR1;GJA1;PPP2R1A;NOS1;PRKG1;TMPO;MEF2C;HSP90AA1;ANXA1;ANXA2;MMP2;RHOB;ACTA2;ITPKB;TIAM1;PRKD3;KIT;SIK1;MET;CD44;VCL;GRIA1;PFKFB3;SDC4;SHC1;SDC2;ATP1A1;ADD3;PLD1;HRH1;GRIN2A;MAP2;LMNA;PLXNA2;FLNA;FLNC;CREBBP;MYO5A;GNG12;GFAP;NFASC;PFKL;SPAG1;FAS;KRAS;VIM;NFE2L2
SRC	NO	53/513	5.43288e-06	-2.07598	35.7481	-0.133188	0.844927	ITGB1;ITGB5;CSF1;ITGB4;CBLB;AHR;NR3C1;GJA1;CASP8;CDH1;EPHB2;DLGAP4;HSP90AA1;ANXA1;ANXA2;NCOA6;ACTN1;HLA-B;TGFBR2;TNFRSF1A;ATXN2L;TIAM1;PAX7;KIT;KCNQ5;MET;ND2;CD44;VCL;EPHA3;SF1;HCN4;NXPH3;SHC1;SDC2;RGS16;PLD1;MLLT4;GRIN2A;RXRA;MAP2;EPB41L3;FLNA;PROM1;CREBBP;JUP;CAV2;STAT1;CAV1;STAT3;GFAP;F2RL2;FGFR2
PRKCB	YES	36/338	0.000187254	-1.94292	24.9537	1.63554	0.368136	PTGER4;ITGB1;ITGB5;ITGB4;ZMYND8;SDC2;PEBP1;GRIK2;ADD3;NRGN;GJA1;IFI16;PPP2R1A;EPB41L3;LMNA;FLNA;MAP4;BSN;DLGAP4;TMPO;SRRM2;ANXA1;ANXA2;NCOA6;ACTN1;STAT3;MSN;ANK2;TNFRSF1A;GFAP;ACTA2;TIAM1;ILF3;KIT;KRAS;VIM
PRKACA	YES	43/440	0.000187254	-1.90607	24.3282	-0.305945	0.702645	HCN4;GRIA1;PFKFB3;ITGB4;HSPB8;ITPR2;NEDD4L;ATP1A1;NR3C1;SLC4A4;MC4R;HRH1;GABRR1;GRIN2A;RXRA;PPP2R1A;MAP2;INPP5D;FLNA;NOS1;PTRF;KCNJ2;TFAP2A;SRRM2;MEF2C;CREBBP;HSP90AA1;ANXA1;PPP1R14C;ARPP21;CAV1;MSN;ANK2;SYN2;VAX2;GFAP;ITPKB;NR5A2;TAL1;VIM;CD44;IFNAR1;ARHGEF6
SLC2A4	NO	60/635	1.13292e-05	-1.18165	19.0003	-0.0171072	NA	ITGB1;FKBP10;SPARC;ECI1;FHL1;PLOD1;RPL9;PPP1CB;JPH2;TUBA1B;LGALS1;LAMP1;ALDH2;PPP2R1A;LAMP2;PLS3;PTGFRN;ACADS;CTSB;HSP90AA1;TPI1;ANXA1;ANXA2;ACTN1;SEPT2;ACTA2;HADHB;RAB31;RAB34;ACOT2;ITGA7;FKBP9;ALDOA;CD44;PLEC;ALDH9A1;STX12;MVP;HTRA1;ATP1A1;PHB;KLC1;ATP5O;COX5A;ACAT1;PDLIM1;PRDX3;LIMA1;LMNA;CTNNA1;PDLIM4;JUP;GOT2;MSN;HNRNPAB;EHD2;GLUD1;P4HA1;RAB13;VIM
FYN	YES	41/433	0.000430809	-1.62456	18.6315	-0.165673	0.757575	HCN4;GRIA1;CNTFR;ITGB4;SHC1;SERPINE1;CBLB;HNRNPR;NR3C1;TUBA1B;GRIN2A;CASP8;CDH1;MAP2;EPB41L3;PLXNA2;FLNA;FLNC;EPHB2;PROM1;DLGAP4;TMPO;HSP90AA1;JUP;CAV2;STAT1;EPHA8;MCAM;CAV1;STAT3;TNFRSF1A;NFASC;PAX7;KIT;FAS;CD44;F2RL2;EPHA3;SF1;NFE2L2;SKAP2
APP	YES	28/247	0.000430809	-1.61041	18.4559	0.73895	0.0862827	STX12;SPON1;SHC1;SERPINE1;TNC;SLC40A1;KLC1;NID1;CST3;CASP8;EPB41L3;PCBD1;A2M;LINGO1;NGFR;HSP90AA1;TGFB2;TGFB1;COL25A1;CAV1;PGAM1;GFAP;HADHB;BACE2;NFASC;COL4A2;COL4A1;COL4A5
ITGB1*	YES	18/129	0.000839087	-1.65328	17.4762	0.759095	0.0176067	ITGB1;CD151;SPARC;VCAM1;CD82;ITGB5;CAV2;SHC1;CAV1;ACTN1;TNC;ADRA1A;LGALS1;ITGA7;FLNA;ITGAV;ANGPTL4;ANKS1B
DLG4	YES	40/409	0.000338394	-1.32571	15.8946	-0.239421	0.562293	GRIA1;PDXK;NXPH3;PEBP1;CBLB;GRIK2;HTR2A;ATP5O;SLC4A4;GNAI1;ACAT1;PRDX3;CACNG7;GRIN2A;TUBA1B;ALDH2;SCRN1;PPP2R1A;PGK1;NOS1;KCNJ2;DLGAP4;IL13RA1;ANKS1B;GUCY1A2;HSP90AA1;FZD2;CACNA2D1;ACTN1;ANXA5;BTBD11;ATP1B1;SYN2;SEPT2;SOD1;GNAO1;GLUD1;VSNL1;ALDOC;ALDOA
SMAD2	NO	36/370	0.000725264	-1.32538	14.3429	0.0567598	0.93884	ITGB4;CITED2;FHL1;NEDD4L;ATP1A1;IL1RAP;ANTXR2;MLLT4;RPL9;PTMS;TUBA1B;RXRA;STAMBPL1;PPP2R1A;FLNA;BPTF;MEF2C;CREBBP;HNRNPA3;TGFB1;NCOA6;CAV1;LMO2;MYO5A;ANK3;SMAD6;ATP1B1;ARID1A;GATAD2B;GFAP;TGFBR2;RUNX1;SOD1;CCT6A;RAB34;ARHGEF6
H2AFX	YES	20/172	0.00335439	-1.50731	13.4748	0.357183	0.77671	VAT1;FKBP10;MDC1;HSP90AA1;ANXA2;ANXA5;MSN;HNRNPR;CMBL;PLOD1;ELAVL1;HNRNPAB;PRDX3;CPS1;P4HA2;LMNA;PGK1;TAGLN2;ALDOA;PRKG1
CBL	NO	19/180	0.0106769	-1.4026	10.2866	-0.197042	0.705433	CNTFR;NGFR;CSF1;SHC1;IL10RB;ITGB4;IFNGR2;MYO5A;OSMR;GHR;UBASH3B;KIT;LRIG1;F2RL1;IL6ST;MET;PRKG1;IFNAR1;IL13RA1
GABARAPL1	YES	42/499	0.00335439	-1.14102	10.246	0.133979	0.882603	SEC23A;HNRNPR;PHB;PLOD1;ATP5O;ELAVL1;RPL9;PRDX3;ALDH2;S100A16;PPP2R1A;LMNA;PGK1;FLNA;PLS3;PCBD1;CCT8;CLIC1;S100A11;HNRNPA3;DUT;HSP90AA1;ANXA1;JUP;ANXA2;ACTN1;YLPM1;OPRK1;PRRC2C;ANK2;HNRNPAB;GFAP;ACTA2;HADHB;HNRNPM;ILF3;TAGLN2;ALDOC;VIM;GART;PLEC;ALDH9A1
CAV1*	YES	15/125	0.0106769	-1.38293	10.1976	2.02742	0.012873	ITGB1;NGFR;ITGB5;CAV2;ITGB4;CAV1;IGFBP3;PLD1;TNFRSF1A;GJA1;EDNRB;CDH1;ID1;FLNA;PTRF
