# Supplementary material for: Transcriptome and Proteome Profiling of Neural Induced Pluripotent Stem Cells from Individuals with Down Syndrome Disclose Dynamic Dysregulations of Key Pathways and Cellular Functions
Source: Mol Neurobiol. 2019 Apr 13;56(10):7113–27. doi: 10.1007/s12035-019-1585-3 (PMC6728280; doi:10.1007/s12035-019-1585-3)
Supplement: Supplementary file 6 — (XLS 27 kb) [file 12035_2019_1585_MOESM6_ESM.xls]

## Sheet: NPC
Supplementary Table 6.1. Perturbed biological functions in trisomic NPCs from annotational Clustering using DAVID.
DAVID Clusters	Fold Enrichment
Annotation Cluster 1. Receptor signaling: ECM-receptor interactions	4.64915
hsa04510:Focal adhesion	2.82383
hsa04512:ECM-receptor interaction	3.44446
hsa04151:PI3K-Akt signaling pathway	1.68611
Annotation Cluster 2. Receptor signaling: Collagen	3.75045
GO:0030574~collagen catabolic process	4.82529
GO:0005581~collagen trimer	2.79602
hsa04974:Protein digestion and absorption	2.60407
Annotation Cluster 3. Receptor signaling: Cell-cell adhesion	3.3423
GO:0005913~cell-cell adherens junction	2.20538
GO:0098641~cadherin binding involved in cell-cell adhesion	2.04008
GO:0098609~cell-cell adhesion	1.70933
Annotation Cluster 4. Receptor signaling: Integrin complex	3.10832
hsa05414:Dilated cardiomyopathy	3.35763
hsa05410:Hypertrophic cardiomyopathy (HCM)	3.38991
hsa05412:Arrhythmogenic right ventricular cardiomyopathy (ARVC)	3.47586
hsa04260:Cardiac muscle contraction	1.4102
Annotation Cluster 5. Receptor signaling: Neuronal	2.81844
GO:0045211~postsynaptic membrane	2.34445
hsa05033:Nicotine addiction	3.9662
hsa04080:Neuroactive ligand-receptor interaction	1.65457
Annotation Cluster 6. DNA replication	2.07448
GO:0042555~MCM complex	13.1915
hsa03030:DNA replication	3.91723
GO:0000784~nuclear chromosome, telomeric region	2.28314
GO:0003678~DNA helicase activity	4.9302
GO:0000082~G1/S transition of mitotic cell cycle	2.45995
GO:0006268~DNA unwinding involved in DNA replication	7.72046
GO:0006270~DNA replication initiation	3.61897
GO:0006260~DNA replication	1.86785
GO:0004003~ATP-dependent DNA helicase activity	3.08137
hsa04110:Cell cycle	1.70589
Annotation Cluster 7. Receptor signaling: Pluripotency	2.06307
hsa04550:Signaling pathways regulating pluripotency of stem cells	2.51822
hsa04390:Hippo signaling pathway	1.86782
hsa05217:Basal cell carcinoma	2.24351
Annotation Cluster 8. Receptor signaling: Synapse	1.50459
hsa04723:Retrograde endocannabinoid signaling	2.79248
hsa04727:GABAergic synapse	2.69598
hsa04724:Glutamatergic synapse	2.31941
hsa05032:Morphine addiction	2.32451
hsa04730:Long-term depression	2.64413
hsa04024:cAMP signaling pathway	1.69153
hsa04728:Dopaminergic synapse	1.7903
hsa05031:Amphetamine addiction	2.13667
hsa04713:Circadian entrainment	1.85553
hsa04725:Cholinergic synapse	1.58807
hsa04726:Serotonergic synapse	1.42926
hsa04062:Chemokine signaling pathway	0.852946

## Sheet: DiffNPCF
Supplementary Table 6.2. Perturbed biological functions in trisomic DiffNPCs from annotational Clustering using DAVID.
DAVID Clusters	Fold Enrichment
Annotation Cluster 1. Receptor signaling: ECM-receptor interactions	5.44872
hsa04512:ECM-receptor interaction	4.16873
hsa04510:Focal adhesion	2.6872
hsa04151:PI3K-Akt signaling pathway	2.04716
Annotation Cluster 2. Receptor signaling: Integrin complex	3.21953
hsa05412:Arrhythmogenic right ventricular cardiomyopathy (ARVC)	3.76391
hsa05414:Dilated cardiomyopathy	3.40864
hsa05410:Hypertrophic cardiomyopathy (HCM)	3.1814
GO:0008305~integrin complex	4.07586
Annotation Cluster 3. Receptor signaling: TGF-beta signaling	2.40177
GO:0005160~transforming growth factor beta receptor binding	5.7493
GO:0008083~growth factor activity	2.5746
GO:0060395~SMAD protein signal transduction	3.83427
GO:0010862~positive regulation of pathway-restricted SMAD protein phosphorylation	4.05212
GO:0040007~growth	5.40283
hsa04350:TGF-beta signaling pathway	2.72691
GO:0070700~BMP receptor binding	9.75639
GO:0001501~skeletal system development	2.20846
GO:0030509~BMP signaling pathway	2.55924
GO:0005125~cytokine activity	1.8709
GO:0043408~regulation of MAPK cascade	3.16263
GO:0048468~cell development	2.16113
Annotation Cluster 4. Metabolism: Oxidative Phosphorylation	1.94831
GO:0042773~ATP synthesis coupled electron transport	12.9668
GO:0008137~NADH dehydrogenase (ubiquinone) activity	2.74399
GO:0006120~mitochondrial electron transport, NADH to ubiquinone	2.64628
hsa05012:Parkinson's disease	1.6131
GO:0005747~mitochondrial respiratory chain complex I	2.24588
GO:0070469~respiratory chain	3.30145
hsa00190:Oxidative phosphorylation	1.43522
GO:0032981~mitochondrial respiratory chain complex I assembly	1.71518
GO:0005743~mitochondrial inner membrane	1.1479
Annotation Cluster 5. Metabolism: Glycolysis	1.92183
GO:0006096~glycolytic process	5.08502
GO:0061621~canonical glycolysis	5.81843
hsa00010:Glycolysis / Gluconeogenesis	3.13392
GO:0006094~gluconeogenesis	3.92933
hsa01200:Carbon metabolism	2.19601
hsa01130:Biosynthesis of antibiotics	1.80079
hsa00051:Fructose and mannose metabolism	3.57907
hsa01230:Biosynthesis of amino acids	2.32156
GO:0030388~fructose 1,6-bisphosphate metabolic process	9.262
GO:0006000~fructose metabolic process	6.4834
hsa00030:Pentose phosphate pathway	2.63288
Annotation Cluster 6. Cell adhesion	1.77724
GO:0098641~cadherin binding involved in cell-cell adhesion	2.84414
GO:0005913~cell-cell adherens junction	2.95791
GO:0098609~cell-cell adhesion	1.93402
