# Supplementary material for: Transcriptome and Proteome Profiling of Neural Induced Pluripotent Stem Cells from Individuals with Down Syndrome Disclose Dynamic Dysregulations of Key Pathways and Cellular Functions
Source: Mol Neurobiol. 2019 Apr 13;56(10):7113–27. doi: 10.1007/s12035-019-1585-3 (PMC6728280; doi:10.1007/s12035-019-1585-3)
Supplement: Supplementary file 7 — (XLS 21 kb) [file 12035_2019_1585_MOESM7_ESM.xls]

## Sheet: Stress
Supplementary Table 7. Differential expression of stress-related markers in trisomic NPCs and DiffNPCs.
				NPC		DiffNPC
Gene	Chr	Start	Stop	log2Fold	padj	log2Fold	padj	DEG	Numbers	#
GPX7	1	53068044	53074723	-3.23248	2.22014e-10	-1.36251	0.465657	NPC	NPC+DiffNPC	4
LMNA	1	156052364	156109880	0.836639	0.0902578	1.21162	0.0347202	DiffNPC	NPC	6
BCL2L11	2	111876955	111926024	-1.02635	0.0326618	-0.0186926	0.992151	NPC	DiffNPC	8
CFLAR	2	201980827	202041410	-1.60656	0.0087416	-2.33041	0.294576	NPC
CASP8	2	202098166	202152434	2.13001	4.29307e-06	1.8353	0.0438417	NPC+DiffNPC
MAP3K5	6	136878185	137113656	3.05403	0.00649736	-0.316791	0.859889	NPC
CTSB	8	11700033	11726957	1.1187	0.0158006	0.810552	0.00609083	NPC+DiffNPC
SCARA3	8	27491385	27534293	0.598111	0.407994	2.48797	0.000205311	DiffNPC
PDLIM1	10	96997329	97050781	1.06894	0.476346	2.90113	0.0117465	DiffNPC
CASP7	10	115438942	115490662	0.344662	0.860344	1.21863	0.0428448	DiffNPC
PRDX3	10	120927215	120938345	0.083341	0.991921	0.815061	0.0256643	DiffNPC
BNIP3	10	133781578	133795435	-0.138383	0.970201	1.02025	0.00609083	DiffNPC
CAPN1	11	64948037	64979477	0.831871	0.0311214	0.227245	0.722782	NPC
TNFRSF1A	12	6437923	6451280	0.801184	0.168637	1.22739	0.000841979	DiffNPC
ITPR2	12	26490342	26986131	2.17429	0.00280807	2.00935	0.0017267	NPC+DiffNPC
PMAIP1	18	57567180	57571538	1.36766	0.167672	3.211	0.00979487	DiffNPC
PRNP	20	4666882	4682236	1.57735	0.0127814	0.410836	0.444206	NPC
SOD1	21	33031935	33041244	0.888119	0.0192138	0.66455	0.0137131	NPC+DiffNPC
